# Supplementary material for: Transcriptional repression of TGFB2-AS1 by GATA6 drives triple-negative breast cancer metastasis
Source: Cell Oncol (Dordr). 2026 Apr 1;49(2):64. doi: 10.1007/s13402-026-01195-5 (PMC13043960; doi:10.1007/s13402-026-01195-5)
Supplement: Supplementary file 1 — Supplementary Material 1 [file 13402_2026_1195_MOESM1_ESM.xlsx]

## Sheet: Supplementary Table 1
Transcriptional repression of TGFB2-AS1 by GATA6 drives triple-negative breast cancer metastasis
Supplementary table 1:Information of Ruijin patient samples
Patient Demographics															Patient Follow-up Records
Case no.	Position on TMA	GATA6 IHC Score	TGFB2-AS1 ISH Score	Age (Year)	Menstruation state	Tumor size (cm×cm)	Grade	Metastasis node count	TNM	Survival state	Cause of death	Molecular subtyping	ER(%)	PR(%)	CerbB-2	Ki67(%)	Surgery date		Follow-up5:Time	Follow-up5:Events	Follow-up 5: Diagnostic Basis	Follow-up5:Recurrence type	Follow-up4:Time	Follow-up4:Events	Follow-up4: Diagnostic Basis	Follow-up4:Recurrence type		Follow-up3:Time	Follow-up3: Events	Follow-up3: Diagnostic Basis	Follow-up3:Recurrence type		Follow-up2:Time	Follow-up2: Events	Follow-up2: Diagnostic Basis	Follow-up2:Recurrence type	Follow-up1:Time	Follow-up1: Events	Follow-up1: Diagnostic Basis	Follow-up1:Recurrence type
z268522	A1	1	0.6	60	postmenopausal	1	II	0/13	Stage IA	alive		TNBC	0	0	+	40	2009-09-09		2019-01-21	Recurrence-free			2018-08-13	Recurrence-free				2018-01-02	Recurrence-free				2017-01-17	Recurrence-free			2016-01-29	Recurrence-free
Z307197	A10	2.6	1.3	48	premenopausal	5ⅹ4.5	III	1/14	Stage IIB	alive		HER2+	0	0	++ ~ +++	70	2010-07-28		2018-10-14	Recurrence-free			2018-01-02	Recurrence-free				2016-12-30	Recurrence-free				2015-11-30	Recurrence-free
Z317708	A11	3.9	2.4	68	postmenopausal	1.5ⅹ		2/16	Stage IIA	alive		TNBC	0	0	+	30	2010-10-18		2018-11-15	Recurrence-free			2017-11-07	Recurrence-free				2017-04-10	Recurrence-free				2016-12-17	Recurrence-free			2015-11-30	Recurrence-free
z293599	A12	1.8	1.4	47	premenopausal	2ⅹ1.8		0/10	Stage IA	alive		TNBC	0	0	+	90	2010-04-02		2019-03-27	Recurrence-free			2018-03-28	Recurrence-free				2017-08-11	Recurrence-free				2017-03-23	Recurrence-free			2016-05-17	Recurrence-free
z321978	A13	2.4	1.4	58	postmenopausal	5ⅹ5	II	0/17	Stage IIA	Recurrence		TNBC	0	0	+	0	2010-11-19		2018-10-08	Recurrence	Pathology report	Distant metastasis/Contralateral breast cancer	2017-10-13	Recurrence	Pathology report	Distant metastasis/Contralateral breast cancer		2017-06-12	Recurrence	Pathology report	Contralateral breast cancer		2016-06-12	Recurrence	Pathology report	Contralateral breast cancer	2016-03-29	Recurrence	Pathology report	Contralateral breast cancer
z312606/z323881	A14	2.75	1.65	45	premenopausal	3ⅹ2.8	II-III	0/16	Stage IIA	alive		TNBC	0	0	+	80	2010-12-01		2019-03-29	Recurrence-free			2018-03-14	Recurrence-free				2017-03-29	Recurrence-free				2016-03-29	Recurrence-free
z279366	A2	1.5	3.4	58	postmenopausal	1ⅹ	II	0/12	Stage IA	alive		TNBC	0	0	+	0	2009-11-27		2018-11-15	Recurrence-free			2018-01-26	Recurrence-free				2017-03-24	Recurrence-free				2016-03-24	Recurrence-free
z281127	A3	2.3	2.1	38	premenopausal	5ⅹ4		0/14	Stage IIA	alive		TNBC	0	0	+	80	2009-12-18		2018-09-29	Recurrence-free			2017-11-13	Recurrence-free				2017-05-19	Recurrence-free				2016-05-19	Recurrence-free			2015-11-30	Recurrence-free
z242861	A4	2.8	2.1	43	premenopausal	2.5ⅹ2.5	II-III	0/12	Stage IIA	alive		TNBC	0	0	-	0	2009-02-09		2019-01-26	Recurrence-free			2018-02-15	Recurrence-free				2017-08-17	Recurrence-free				2017-01-10	Recurrence-free			2016-02-23	Recurrence-free
Z257657	A5	1.225	2.35	52	postmenopausal	1ⅹ	II	0/13	Stage IA	alive		TNBC	0	0	-	20	2009-06-10		2019-04-22	Recurrence-free			2018-05-17	Recurrence-free				2017-06-06	Recurrence-free				2017-05-25	Recurrence-free			2016-05-25	Recurrence-free
Z241998	A6	1.1	1.5	47	premenopausal			2/8	Stage IIA	alive			0	5.5	+ ~ ++	90	2009-07-13		2018-12-05	Recurrence-free			2018-04-10	Recurrence-free				2017-06-05	Recurrence-free				2016-12-12	Recurrence-free			2015-12-11	Recurrence-free
Z278380	A7	2.6	3.2	62	postmenopausal	2ⅹ2	III	0/12	Stage IA	alive		TNBC	0	0	-	80	2009-11-26		2018-09-26	Recurrence-free			2017-10-24	Recurrence-free				2017-05-09	Recurrence-free				2016-05-09	Recurrence-free			2014-03-30	Recurrence-free
z012219	A8	2.25	0.3	42	premenopausal	3ⅹ2.5	II-III	0/14	Stage IIA	deceased	breast cancer	TNBC	0	0	+	90	2010-03-29		2015-08-05	deceased	Clinical	Distant metastasis	2014-11-01	Recurrence	Pathology report	Distant metastasis		2014-10-30	Recurrence	Pathology report	Distant metastasis
z294008	A9	1	2.5	58	postmenopausal	13ⅹ10	II-III	0/46	Stage IIB	alive		TNBC	0	0	-	80	2010-04-21		2018-12-13	Recurrence-free			2018-08-06	Recurrence-free				2017-06-08	N/A				2016-11-23	N/A
z325740	B1	2.75	1.25	65	postmenopausal	3ⅹ3	III	0/17	Stage IIA	alive		TNBC	0	0	+	90	2010-12-15		2019-05-10	Recurrence-free			2018-08-12	Recurrence-free				2018-01-22	Recurrence-free				2017-09-06	Recurrence-free			2016-10-19	Recurrence-free
z337229	B10	2.2	3.4	50	postmenopausal	4ⅹ3	III	0/20	Stage IIA	alive		TNBC	0	0	-	60	2011-03-21		2019-04-13	Recurrence-free			2018-08-07	Recurrence-free				2017-07-12	Recurrence-free				2017-03-08	Recurrence-free			2016-03-08	Recurrence-free
z337259	B11	1	2.6	41	premenopausal	3.5ⅹ2.5		0/21	Stage IA	alive		TNBC	0	0	-	60	2011-03-22		2018-11-29	Recurrence-free			2018-04-11	Recurrence-free				2017-05-31	Recurrence-free				2016-05-31	Recurrence-free			2015-03-02	Recurrence-free
z341725	B12	2.8	1.35	74	postmenopausal	4ⅹ3.5		0/14	Stage IIA	alive		TNBC	0	0	+	90	2011-04-26		2018-11-09	Recurrence-free			2017-10-19	Recurrence-free				2017-05-31	Recurrence-free				2016-05-31	Recurrence-free			2015-03-02	Recurrence-free
z344562	B13	1.4	1.1	55	postmenopausal	3.5ⅹ	II	9/14	Stage IIIA	alive		TNBC	0	0	+	20	2011-05-18		2018-09-27	Recurrence-free			2017-11-13	Recurrence-free				2017-02-04	Recurrence-free				2016-02-01	Recurrence-free
Z394437	B14	2.8	3	63	postmenopausal	3ⅹ3	II	0/4	Stage IIA	alive		TNBC	0	0	-	10	2012-05-30		2018-11-17	Recurrence-free			2018-03-28	Recurrence-free				2017-04-27	Recurrence-free				2016-12-08	Recurrence-free			2016-05-19	Recurrence-free
z325337	B2	2	1.7	30	premenopausal	6ⅹ6	III	0/22	Stage IIB	alive		TNBC	0	0	+	80	2010-12-20		2018-10-13	Recurrence-free			2017-11-13	Recurrence-free				2016-11-12	Recurrence-free				2016-05-13	Recurrence-free			2015-08-05	Recurrence-free
z100577	B3	0.5	1.25	67	postmenopausal	1.5ⅹ	II	0/13	Stage IA	alive		TNBC	0	0	+	60	2010-02-22		2019-01-19	Recurrence-free			2018-09-15	Recurrence-free				2018-04-13	Recurrence-free				2017-12-20	Recurrence-free			2016-12-19	Recurrence-free
z298235	B4	1.25	1	56	premenopausal	1.8ⅹ1.5	II	0/25	Stage IA	alive		TNBC	0	0	-	90	2010-05-12		2019-04-09	Recurrence-free			2018-09-13	Recurrence-free				2018-03-02	Recurrence-free				2017-03-24	Recurrence-free			2016-08-15	Recurrence-free
z304502	B5	2.8	1.4	69	postmenopausal	3ⅹ2	III	0/21	Stage IIA	alive		TNBC	0	0	-	90	2010-07-13		2019-03-22	Recurrence-free			2018-03-27	Recurrence-free				2017-03-30	Recurrence-free				2016-04-08	Recurrence-free			2014-11-30	Recurrence-free
z313183	B6	2.4	0.5	61	postmenopausal	1.5ⅹ1.3	II-III	0/27	Stage IA	alive		TNBC	0	0	+	70	2010-09-08		2019-01-03	Recurrence-free			2018-02-11	Recurrence-free				2017-02-28	Recurrence-free				2016-12-29	Recurrence-free			2016-02-02	Recurrence-free
Z318987	B7	2.4	0.75	58	postmenopausal	2.5ⅹ2.5	III	38/40	Stage IIIC	deceased	breast cancer	TNBC	0	0	-	80	2010-10-27		2016-05-11	deceased	Clinical	Distant metastasis	2011-11-08	Recurrence	Clinical	Distant metastasis
z325905	B8	1.8	2.1	49	premenopausal	2.5ⅹ	II-III	0/19	Stage IIA	alive		TNBC	0	0	+	90	2010-12-15		2018-10-25	Recurrence-free			2017-11-07	Recurrence-free				2016-11-15	Recurrence-free				2016-02-01	Recurrence-free
z314710	B9	2.8	2.3	54	postmenopausal	6ⅹ3	II-III	12/34	Stage IIIC	deceased	breast cancer	TNBC	0	0	-	50	2011-02-22		2016-06-07	deceased	Clinical		2016-04-29	N/A
z405582	C1	2.8	1.1	57	postmenopausal	2.5ⅹ2	III	2/17	Stage IIB	alive		TNBC	0	0	+	60	2012-08-21		2019-01-27	Recurrence-free			2018-01-18	Recurrence-free				2017-01-16	Recurrence-free				2015-03-02	Recurrence-free
z368723	C10	1.2	2.9	45	premenopausal	2.5ⅹ1.5	III	2/22	Stage IIB	alive		TNBC	0	0	-	80	2011-11-18		2019-03-09	Recurrence-free			2018-03-10	Recurrence-free				2017-03-16	Recurrence-free				2016-03-19	Recurrence-free
z371305	C11	1.3	2.3	46	premenopausal	1.3ⅹ1	III	0/13	Stage IA	alive		TNBC	0	0	+	80	2011-12-01		2019-02-28	Recurrence-free			2018-03-01	Recurrence-free				2017-03-20	Recurrence-free				2016-04-15	Recurrence-free			2015-10-27	Recurrence-free
z347611	C12	3.3	2.3	68	postmenopausal	3ⅹ1.5	II	0/11	Stage IIA	alive		TNBC	0	0	++	5	2011-06-10		2019-06-13	Recurrence-free			2018-06-14	Recurrence-free				2017-06-24	Recurrence-free				2016-06-21	Recurrence-free			2016-05-16	Recurrence-free
z335233	C13	2.3	0.3	61	postmenopausal												2011-03-07		FALSE																		wPCb(120/150)
z336187	C14	2.1	1.2	71	postmenopausal	2.5ⅹ	III	0/14	Stage IIA	alive		TNBC	0	0	++ ~ +++	95	2011-03-15		2019-01-19	Recurrence-free			2018-09-19	Recurrence-free				2017-11-07	Recurrence-free				2017-09-21	Recurrence-free			2017-08-17	Recurrence-free
z351024	C2	1.3	1.25	57	postmenopausal	0.5ⅹ	III	0/20	Stage IA	alive		TNBC	0	0	-	70	2011-07-04		2019-08-08	Recurrence-free			2018-09-11	Recurrence-free				2017-09-14	Recurrence-free				2016-09-27	Recurrence-free			2016-05-14	Recurrence-free
z164155	C3	2.8	1.2	73	postmenopausal	3ⅹ2.5	II	3/27	Stage IIB	alive		TNBC	0	0	+ ~ ++	5	2011-07-19		2019-01-05	Recurrence-free			2018-01-12	Recurrence-free				2017-02-21	Recurrence-free				2016-03-08	Recurrence-free			2015-03-02	Recurrence-free
z355310	C4	1.5	0.8	46	premenopausal	2.5ⅹ	III	4/23	Stage IIIA	alive		TNBC	0	0	+	95	2011-08-02		2019-01-17	Recurrence-free			2018-09-13	Recurrence-free				2018-01-05	Recurrence-free				2016-12-30	Recurrence-free			2016-05-16	Recurrence-free
z357608	C5	3	0.8	35	premenopausal	4ⅹ3	III	17/26	Stage IIIC	deceased	breast cancer	TNBC	0	0	+ ~ ++	50	2011-08-23		2016-02-01	deceased	Pathology report	Chest wall recurrence	2015-03-02	Recurrence	Clinical	Chest wall recurrence
z357006	C6	2.3	1.1	43	premenopausal	4ⅹ3	II	1/15	Stage IIB	deceased	breast cancer	TNBC	0	0	+	80	2011-08-22		2016-02-01	deceased	Clinical	Recurrence in the ipsilateral axillary and supraclavicular lymph nodes/Distant metastasis	2015-12-13	Recurrence	Pathology report	Recurrence in the ipsilateral axillary and supraclavicular lymph nodes/Distant metastasis		2015-12-12	Recurrence	Pathology report	Recurrence in the ipsilateral axillary and supraclavicular lymph nodes		2015-12-11	Recurrence	Pathology report	Recurrence in the ipsilateral axillary and supraclavicular lymph nodes
z349587	C7	1.9	1	59	postmenopausal	3.5ⅹ3	II-III	5/11	Stage IIIA	alive			0	0	+ ~ ++	60	2011-08-30		2018-11-12	Recurrence-free			2017-11-13	Recurrence-free				2017-04-05	Recurrence-free				2016-04-05	Recurrence-free
z361569	C8	2.1	1.6	74	postmenopausal	7.5ⅹ4	II	0/23	Stage IIB	alive		TNBC	0	0	-	30	2011-09-26		2018-09-29	Recurrence-free			2018-03-09	Recurrence-free				2017-05-02	Recurrence-free				2016-04-29	Recurrence-free			2015-03-02	Recurrence-free
z334343	C9	1.7	3.4	51	postmenopausal	2ⅹ	III	0/3	Stage IA	alive		TNBC	0	0	+	50	2011-10-24		2019-03-27	Recurrence-free			2018-03-08	Recurrence-free				2017-03-19	Recurrence-free				2016-12-26	Recurrence-free			2016-04-27	Recurrence-free
z340793	D1	2.8	2.3	57	postmenopausal	1.2ⅹ	II	0/10	Stage IA	alive		TNBC	0	0	+	70	2011-04-19		2019-04-23	Recurrence-free			2018-05-08	Recurrence-free				2017-05-25	Recurrence-free				2016-05-25	Recurrence-free			2015-03-02	Recurrence-free
z355181	D10	0.4	1.2	41	premenopausal	1.5ⅹ		1/18	Stage IIA	alive		TNBC	0	0	-	70	2011-08-02		2018-11-08	Recurrence-free			2017-11-14	Recurrence-free				2016-11-14	Recurrence-free				2016-05-16	Recurrence-free			2015-11-13	Recurrence-free
z355935	D11	2.4	1.6	37	premenopausal	1.5ⅹ	III	0/2	Stage IA	alive		TNBC	0	0	-	80	2011-08-15		2019-05-05	Recurrence-free			2018-06-29	Recurrence-free				2018-03-29	Recurrence-free				2017-05-08	Recurrence-free			2016-05-08	Recurrence-free
z356777	D12	2.9	1.3	54	postmenopausal	2.5ⅹ	III	0/21	Stage IIA	alive		TNBC	0	0	-	90	2011-08-15		2019-05-05	Recurrence-free			2018-05-24	Recurrence-free				2017-07-25	Recurrence-free				2017-06-12	Recurrence-free			2016-06-12	Recurrence-free
z358598	D13	2.1	0.9	57	postmenopausal	1.5ⅹ1.3	II	0/10	Stage IA	alive		TNBC	0	0	-	80	2011-08-31		2019-04-30	Recurrence-free			2018-06-13	Recurrence-free				2017-11-01	Recurrence-free				2017-05-09	Recurrence-free			2016-09-07	Recurrence-free
z359539	D14	1.4	0.75	43	premenopausal	2.0ⅹ1.5	III	0/16	Stage IA	alive		TNBC	0	0	+ ~ ++	80	2011-09-08		2018-11-12	Recurrence-free			2018-03-27	Recurrence-free				2017-11-08	Recurrence-free				2017-05-02	Recurrence-free			2016-04-29	Recurrence-free
z340948	D2	1	1.3	52	premenopausal	3ⅹ2.5	II-III	0/17	Stage IIA	alive		TNBC	0	0	+	70	2011-04-19		2018-12-20	Recurrence-free			2018-08-06	Recurrence-free				2017-10-23	Recurrence-free				2017-05-10	Recurrence-free			2016-12-20	Recurrence-free
z344014	D3	0.6	0.25	60	postmenopausal	1.5ⅹ0.7	II-III	1/19	Stage IIA	deceased	breast cancer	TNBC	0	0	-	80	2011-05-16		2016-03-06	deceased
z345338	D4	2.35	0.5	53	postmenopausal	2ⅹ2	III	0/2	Stage IA	alive		TNBC	0	0	+	30	2011-05-23		2018-10-18	Recurrence-free			2018-01-18	Recurrence-free				2017-10-13	Recurrence-free				2016-08-17	Recurrence-free			2016-05-09	Recurrence-free
z348227	D5	2.45	0.3	74	postmenopausal	1.5ⅹ1	III	0/17	Stage IA	alive		TNBC	0	0	+	80	2011-06-13		2018-11-09	Recurrence-free			2017-11-20	Recurrence-free				2016-05-12	Recurrence-free				2015-03-02	Recurrence-free
z351228	D6	0.8	1.5	53	postmenopausal	3ⅹ	III	0/11	Stage IIA	alive		TNBC	0	0	+	70	2011-07-05		2019-07-17	Recurrence-free			2018-07-13	Recurrence-free				2018-03-02	Recurrence-free				2017-08-18	Recurrence-free			2016-08-23	Recurrence-free
z353447	D7	2.8	0.65	46	premenopausal	1.5ⅹ	II	0/10	Stage IA	alive			0	0	+ ~ ++	40	2011-07-19		2018-11-10	Recurrence-free			2018-01-15	Recurrence-free				2017-05-16	Recurrence-free				2016-05-16	Recurrence-free			2015-03-02	Recurrence-free
z353277	D8	1.5	1.5	54	postmenopausal	1.5ⅹ1	III	0/2	Stage IA	alive		TNBC	0	0	-	60	2011-07-20		2018-12-06	Recurrence-free			2018-06-27	Recurrence-free				2017-06-07	Recurrence-free				2016-06-07	Recurrence-free			2015-03-02	Recurrence-free
z353906	D9	2.1	1.6	49	premenopausal	2ⅹ1.5	III	0/18	Stage IA	Recurrence		TNBC	0	0	+	80	2011-07-21		2018-11-24	Recurrence	Clinical	Contralateral breast cancer	2017-10-24	Recurrence	Clinical	Contralateral breast cancer		2016-10-04	Recurrence	Clinical	Contralateral breast cancer		2016-06-24	Recurrence	Pathology report	Contralateral breast cancer
z324742	E1	3.2	0.5	55	postmenopausal	0.3		0/3	Stage IA	alive		TNBC	0	0	+	2	2011-10-18		2018-10-18	Recurrence-free			2018-07-11	Recurrence-free				2017-04-13	Recurrence-free				2016-11-30	Recurrence-free			2015-11-30	Recurrence-free
z373700	E10	2.1	1	55	postmenopausal	1.3ⅹ	III	0/2	Stage IA	Recurrence		TNBC	0	0	-	15	2011-12-22		2019-01-22	Recurrence	Pathology report	Contralateral breast cancer	2018-07-18	Recurrence	Pathology report	Contralateral breast cancer		2017-12-04	Recurrence	Pathology report	Contralateral breast cancer		2016-12-07	Recurrence	Pathology report	Contralateral breast cancer	2016-03-30	Recurrence	Pathology report	Contralateral breast cancer
z374322	E11	2.7	2.1	58	postmenopausal	2ⅹ2	II	0/23	Stage IA	alive		TNBC	0	0	+	80	2011-12-26		2018-11-27	Recurrence-free			2018-01-02	Recurrence-free				2017-01-10	Recurrence-free				2016-11-25	Recurrence-free			2015-12-29	Recurrence-free
z375091	E12	1.9	3	72	postmenopausal	2.7ⅹ	II	0/12	Stage IIA	alive		TNBC	0	0	-	30	2011-12-29		2018-11-18	Recurrence-free			2018-06-17	Recurrence-free				2017-05-13	Recurrence-free				2016-12-20	Recurrence-free			2016-01-11	Recurrence-free
z374932	E13	1.2	3.7	50	postmenopausal	2.3ⅹ1.8	III	0/5	Stage IIA	alive		TNBC	0	0	-	70	2012-01-04		2018-11-20	Recurrence-free			2018-03-22	Recurrence-free				2017-11-09	Recurrence-free				2017-05-02	Recurrence-free			2016-04-29	Recurrence-free
z378050	E14	1.1	3	37	premenopausal	1.2	II	0/12	Stage IA	alive		TNBC	0	0	-	30	2012-02-01		2018-10-09	Recurrence-free			2017-09-18	Recurrence-free				2016-06-13	Recurrence-free				2016-04-17	Recurrence-free
z365651	E2	3.1	0.9	49	premenopausal	2.5ⅹ2	III	6/15	Stage IIIA	alive		TNBC	0	0	-	40	2011-10-26		2018-12-24	Recurrence-free			2017-12-17	Recurrence-free				2016-12-29	Recurrence-free				2016-05-08	Recurrence-free			2015-03-02	Recurrence-free
z366470	E3	3.1	0.5	52	postmenopausal	2.5ⅹ2.5		0/10	Stage IIA	alive			0	0	+ ~ ++	60	2011-10-27		2018-09-24	Recurrence-free			2018-01-02	Recurrence-free				2016-12-31	Recurrence-free				2016-05-11	Recurrence-free			2016-04-22	Recurrence-free
z367683	E4	2.7	0.45	68	postmenopausal	1ⅹ1	II	0/16	Stage IA	alive			0	0	+ ~ ++	50	2011-11-07		2018-11-29	Recurrence-free			2018-05-23	Recurrence-free				2017-05-15	Recurrence-free				2016-05-15	Recurrence-free			2016-04-22	Recurrence-free
z367261	E5	1.3	0.7	47	premenopausal	1ⅹ1	III	3/21	Stage IIA	alive		TNBC	0	0	+	70	2011-11-07		2018-11-12	Recurrence-free			2018-03-14	Recurrence-free				2017-05-15	Recurrence-free				2016-05-15	Recurrence-free			2015-03-02	Recurrence-free
z368530	E6	1.3	1.7	72	postmenopausal	2ⅹ2	III	0/3	Stage IA	alive		TNBC	0	0	+	50	2011-11-14		2019-01-26	Recurrence-free			2018-09-14	Recurrence-free				2018-03-17	Recurrence-free				2017-11-17	Recurrence-free			2016-08-16	Recurrence-free
z369789	E7	1.1	3	41	premenopausal	1.8ⅹ1.5	III	3/19	Stage IIA	alive		TNBC	0	0	-	70	2011-11-25		2018-12-17	Recurrence-free			2017-11-27	Recurrence-free				2016-12-21	Recurrence-free				2016-04-27	Recurrence-free			2015-03-02	Recurrence-free
z371815	E9	2.5	1.2	55	postmenopausal	0.7ⅹ	II	0/2	Stage IA	alive			0	0	++	10	2011-12-07		2018-11-09	Recurrence-free			2018-01-10	Recurrence-free				2017-02-13	Recurrence-free				2016-02-25	Recurrence-free
z380965	F1	2	1.4	51	postmenopausal	2ⅹ2	III	0/19	Stage IA	alive		TNBC	0	0	+	80	2012-02-22		2018-11-28	Recurrence-free			2018-08-06	Recurrence-free				2017-08-08	Recurrence-free				2016-08-08	Recurrence-free			2016-04-24	Recurrence-free
z388148	F10	2.8	2.5	46	premenopausal	5ⅹ4.5	III	0/16	Stage IIA	alive		TNBC	0	0	+	70	2012-04-17		2019-07-12	Recurrence-free			2018-07-13	Recurrence-free				2017-10-18	Recurrence-free				2017-06-22	Recurrence-free			2016-12-23	Recurrence-free
z388474	F11	2.1	0.75	44	premenopausal	1.5ⅹ	III	3/13	Stage IIA	alive		TNBC	0	0	+ ~ ++	40	2012-04-18		2018-10-17	Recurrence-free			2017-10-17	Recurrence-free				2017-04-17	Recurrence-free				2016-07-29	Recurrence-free			2015-07-29	Recurrence-free
z390895	F12	1.2	1.8	40	premenopausal	3ⅹ2	III	2/19	Stage IIB	alive		TNBC	0	0	+	90	2012-05-08		2018-12-08	Recurrence-free			2018-08-06	Recurrence-free				2017-08-09	Recurrence-free				2017-07-12	Recurrence-free			2016-07-12	Recurrence-free
z391528	F13	1.9	2.2	54	postmenopausal	1.5ⅹ	II	0/2	Stage IA	alive			0	0	++	40	2012-05-09		2018-11-06	Recurrence-free			2017-10-24	Recurrence-free				2016-11-09	Recurrence-free				2016-03-22	Recurrence-free
z391141	F14	1.3	2.7	49	premenopausal	3ⅹ3	II	0/12	Stage IIA	alive		TNBC	0	0	+	50	2012-05-09		2018-11-18	Recurrence-free			2018-06-16	Recurrence-free				2017-05-19	Recurrence-free				2016-05-19	Recurrence-free			2015-03-02	Recurrence-free
z381369	F2	3.1	0.75	69	postmenopausal	4ⅹ3	III	0/14	Stage IIA	deceased	breast cancer	TNBC	0	0	+	50	2012-02-27		2015-12-10	deceased	Clinical	Distant metastasis	2015-12-09	Recurrence	Clinical	Distant metastasis
z382514	F3	3	0.75	60	postmenopausal	3ⅹ2	II-III	0/13	Stage IIA	alive		TNBC	0	0	+ ~ ++	35	2012-03-06		2018-11-13	Recurrence-free			2017-11-17	Recurrence-free				2017-09-22	Recurrence-free				2017-03-01	Recurrence-free			2016-03-22	Recurrence-free
z382986	F4	1.5	1	82	postmenopausal	1ⅹ1		0/10	Stage IA	alive		TNBC	0	0	+	50	2012-04-02		2018-09-24	Recurrence-free			2018-03-15	Recurrence-free				2017-03-14	Recurrence-free				2016-03-22	Recurrence-free
z157177	F5	0.4	0.3	60	postmenopausal	3ⅹ3	II	12/20	Stage IIIC	alive		TNBC	0	0	+	10	2012-03-14		2018-11-06	Recurrence-free			2018-06-15	Recurrence-free				2017-07-12	Recurrence-free				2016-07-12	Recurrence-free			2016-05-30	Recurrence-free
z386877	F6	3	1.45	47	premenopausal	4ⅹ3	II	2/18	Stage IIB	alive		TNBC	0	0	++	75	2012-04-09		2019-02-03	Recurrence-free			2018-05-14	Recurrence-free				2017-04-16	Recurrence-free				2016-12-26	Recurrence-free			2015-03-02	Recurrence-free
z385522	F7	3.8	1.4	54	perimenopausal	4ⅹ4		0/22	Stage IIA	alive		TNBC	0	0	+	20	2012-04-09		2019-01-18	Recurrence-free			2018-09-08	Recurrence-free				2017-08-25	Recurrence-free				2016-08-25	Recurrence-free			2016-05-25	Recurrence-free
z387616	F8	2.5	1.9	60	postmenopausal	5ⅹ3.5	III	6/14	Stage IIIA	deceased	breast cancer	TNBC	0	0	+	15	2012-04-16		2017-01-19	deceased		Distant metastasis	2016-07-29	N/A				2014-06-24	Recurrence	Clinical	Distant metastasis
z388163	F9	0.4	2.5	49	premenopausal	5ⅹ3.5	III	0/5	Stage IIA	alive		TNBC	0	0	-	90	2012-04-16		2018-10-23	Recurrence-free			2017-10-23	Recurrence-free				2017-05-31	Recurrence-free				2016-05-30	Recurrence-free			2015-03-02	Recurrence-free
z391307	G1	2.5	0.5	74	postmenopausal	3ⅹ3	III	0/9	Stage IIA	alive		TNBC	0	0	++	15	2012-05-09		2018-12-10	Recurrence-free			2018-01-15	Recurrence-free				2017-01-13	Recurrence-free				2016-12-10	Recurrence-free			2015-12-08	Recurrence-free
z415816	G10	0.2	2.8	57	postmenopausal	3.5ⅹ2	III	1/27	Stage IIB	alive		TNBC	0	0	+	70	2012-11-07		2018-12-20	Recurrence-free			2018-06-07	Recurrence-free				2017-07-11	Recurrence-free				2017-03-27	Recurrence-free			2016-03-25	Recurrence-free
z417825	G11	3.2	0.8	56	postmenopausal	3ⅹ3		22/33	Stage IIIC	Recurrence		TNBC	0	0	++	10	2012-11-15		2018-12-16	Recurrence	Pathology report	Non-ipsilateral chest wall and regional lymph nodes	2018-04-09	Recurrence	Pathology report	Non-ipsilateral chest wall and regional lymph nodes		2017-08-09	Recurrence	Pathology report	Non-ipsilateral chest wall and regional lymph nodes		2016-08-27	Recurrence	Pathology report	Non-ipsilateral chest wall and regional lymph nodes	2016-05-27	Recurrence	Pathology report	Non-ipsilateral chest wall and regional lymph nodes
Z420416	G12	3.1	1.7	46	premenopausal	6ⅹ4	III	8/22	Stage IIIA	deceased	breast cancer	TNBC	0	0	-	60	2012-12-04		2017-02-15	deceased	Clinical	Recurrence in the ipsilateral axillary and supraclavicular lymph nodes	2014-02-28	Recurrence	Pathology report	Recurrence in the ipsilateral axillary and supraclavicular lymph nodes
z424369	G13	1	0.5	56	postmenopausal	2.5ⅹ1.5	III	0/14	Stage IIA	alive		TNBC	0	0	+	30	2012-12-27		2018-11-03	Recurrence-free			2017-11-13	Recurrence-free				2016-11-12	Recurrence-free				2016-05-31	Recurrence-free			2015-03-02	Recurrence-free
z377198	G14	1.9	1.6	66	postmenopausal	1ⅹ	II	0/6	Stage IA	alive		TNBC	0	0	-	2	2012-01-18		2018-11-16	Recurrence-free			2018-05-18	Recurrence-free				2017-05-15	Recurrence-free				2016-05-15	Recurrence-free			2015-03-02	Recurrence-free
z386546	G2	1.7	1.1	83	postmenopausal	4ⅹ4	III	0/12	Stage IIA	deceased	heart attack	TNBC	0	0	-	45	2012-05-10		2016-05-18	deceased	Clinical
z396206	G3	2.9	0.8	37	premenopausal	3ⅹ3	III	0/17	Stage IIA	alive		TNBC	0	0	-	70	2012-06-20		2018-11-20	Recurrence-free			2017-12-08	Recurrence-free				2015-03-02	Recurrence-free
z399056	G4	1.5	1.1	58	postmenopausal	1.8ⅹ1.5	III	2/19	Stage IIA	alive		TNBC	0	0	+	80	2012-07-04		2019-01-22	Recurrence-free			2018-01-17	Recurrence-free				2017-01-17	Recurrence-free				2015-03-02	Recurrence-free
z402401	G5	0.1	2.1	39	premenopausal	1.7ⅹ1.5	III	0/5	Stage IA	alive		TNBC	0	0	-	80	2012-07-26		2018-11-24	Recurrence-free			2018-01-09	Recurrence-free				2017-10-30	Recurrence-free				2017-06-08	Recurrence-free			2016-06-08	Recurrence-free
Z393595	G6	2.1	0.5	56	postmenopausal	1		6/24	Stage IIIA	deceased	breast cancer	TNBC	0	0	+	10	2012-10-09		2016-05-31	deceased	Clinical	Recurrence in the ipsilateral axillary and supraclavicular lymph nodes/Distant metastasis	2015-03-02	Recurrence	Pathology report	Recurrence in the ipsilateral axillary and supraclavicular lymph nodes/Distant metastasis
Z412581	G7	1.9	1.5	49	premenopausal	4ⅹ2	I-II	0/15	Stage IIA	alive		HER2+	0	0	+++	20	2012-10-16		2018-10-11	Recurrence-free			2017-10-31	Recurrence-free				2016-11-24	Recurrence-free				2016-05-10	Recurrence-free
Z414086	G8	1.2	1.45	59	postmenopausal	3ⅹ2	II-III	0/15	Stage IIA	alive		TNBC	0	0	+	50	2012-10-25		2018-11-19	Recurrence-free			2018-07-31	Recurrence-free				2018-05-02	Recurrence-free				2017-07-03	Recurrence-free			2016-07-01	Recurrence-free
Z415110	G9	1.5	2.3	71	postmenopausal	1.5ⅹ	III	20/24	Stage IIIC	alive			0	0	+ ~ ++	40	2012-10-30		2018-11-27	Recurrence-free			2017-11-22	Recurrence-free				2016-12-14	Recurrence-free				2016-02-01	Recurrence-free
z382496	H1	2.2	0.9	74	postmenopausal	2.5ⅹ2	III	0/4	Stage IIA	alive		TNBC	0	0	-	70	2012-03-05		2018-09-27	Recurrence-free			2018-06-24	Recurrence-free				2017-05-31	Recurrence-free				2016-05-30	Recurrence-free			2015-03-02	Recurrence-free
z397208	H10	2.2	1.3	31	premenopausal	2.5ⅹ2	II-III	0/4	Stage IIA	Recurrence		TNBC	0	0	++	90	2012-06-19		2019-04-15	Recurrence	Pathology report	Contralateral breast cancer	2018-06-25	Recurrence-free				2017-07-05	Recurrence-free				2017-05-22	Recurrence-free			2016-05-25	Recurrence-free
z404768	H11	2.8	2.4	56	postmenopausal	1.5ⅹ1.5	II	0/3	Stage IA	alive		TNBC	0	0	+	40	2012-08-10		2018-10-22	Recurrence-free			2018-01-18	Recurrence-free				2017-10-27	Recurrence-free				2017-01-20	Recurrence-free			2016-01-20	Recurrence-free
Z034353	H12	3.3	0.85	52	postmenopausal	0.6	III	11/19	Stage IIIC	alive		TNBC	0	0	+	10	2012-10-22		2019-08-06	Recurrence-free			2018-08-29	Recurrence-free				2017-12-18	Recurrence-free				2017-06-27	Recurrence-free			2017-03-21	Recurrence-free
Z415118	H13	1.9	2.3	54	perimenopausal	3ⅹ1	III	1/19	Stage IIB	alive		TNBC	0	0	-	70	2012-10-30		2019-09-04	Recurrence-free			2018-09-16	Recurrence-free				2017-10-17	Recurrence-free				2017-02-04	Recurrence-free			2016-02-01	Recurrence-free
Z419342	H14	3.9	2.4	55	postmenopausal	2.5ⅹ2.5	II	0/6	Stage IIA	alive		TNBC	0	0	++	10	2012-11-27		2019-05-24	Recurrence-free			2018-06-14	Recurrence-free				2017-10-27	Recurrence-free				2016-11-22	Recurrence-free			2016-02-14	Recurrence-free
z383758	H2	2.1	1.5	34	premenopausal	2.2ⅹ2	II-III	0/6	Stage IIA	alive		TNBC	0	0	-	15	2012-03-13		2018-11-20	Recurrence-free			2018-03-23	Recurrence-free				2017-05-12	Recurrence-free				2016-12-26	Recurrence-free			2015-12-25	Recurrence-free
z385246	H3	2.8	1.65	53	postmenopausal	3.5ⅹ		1/9	Stage IIB	alive		TNBC	0	0	-	30	2012-04-15		2019-07-05	Recurrence-free			2018-03-19	Recurrence-free				2017-04-05	Recurrence-free				2016-06-12	Recurrence-free			2016-04-01	Recurrence-free
z385358	H4	1.2	1.5	48	premenopausal	0.7ⅹ	III	0/2	Stage IA	alive		TNBC	0	0	-	70	2012-03-28		2018-11-08	Recurrence-free			2018-03-15	Recurrence-free				2017-05-31	Recurrence-free				2016-05-30	Recurrence-free			2015-03-02	Recurrence-free
z387144	H5	1.4	1.3	79	postmenopausal	2ⅹ	III	0/2	Stage IA	alive		TNBC	0	0	-	80	2012-04-11		2018-10-27	Recurrence-free			2018-01-26	Recurrence-free				2017-01-25	Recurrence-free				2016-12-29	Recurrence-free			2016-05-30	Recurrence-free
z387443	H6	1.3	2.1	43	premenopausal		III	1/7		alive		TNBC	0	0	-	80	2012-04-12		2018-11-27	Recurrence-free			2017-11-13	Recurrence-free				2017-05-31	Recurrence-free				2016-05-30	Recurrence-free			2015-03-02	Recurrence-free
z390165	H7	2	1.5	58	postmenopausal	0.5ⅹ	III	0/6	Stage IA	alive		TNBC	0	0	+	80	2012-04-27		2019-04-22	Recurrence-free			2018-06-10	Recurrence-free				2018-02-01	Recurrence-free				2017-03-30	Recurrence-free			2016-05-25	Recurrence-free
z390150	H8	1.4	1.7	33	premenopausal	2ⅹ1.5	III	0/6	Stage IA	alive		TNBC	0	0	-	50	2012-05-02		2019-05-13	Recurrence-free			2018-06-09	Recurrence-free				2017-06-25	Recurrence-free				2015-03-01	Recurrence-free
z390897	H9	3.1	1.6	44	premenopausal	2ⅹ1.8		3/6	Stage IIA	alive		TNBC	0	0	-	20	2012-05-07		2019-01-21	Recurrence-free			2018-01-11	Recurrence-free				2017-10-22	Recurrence-free				2017-05-31	Recurrence-free			2016-05-31	Recurrence-free
z339334	I10	2.7	3.4	54	premenopausal	3ⅹ2		0/12	Stage IIA	alive			0	0	+ ~ ++	70	2011-07-18		2018-11-19	Recurrence-free			2017-07-20	Recurrence-free				2012-11-28	Recurrence-free
z325884	I11	2.6	0.3	69	postmenopausal			0/9		deceased	breast cancer	TNBC	0	0	+	10	2011-06-01		2015-03-02	deceased	Clinical	Chest wall recurrence/Recurrence in the ipsilateral axillary and supraclavicular lymph nodes/Distant metastasis	2015-03-01	Recurrence	Clinical	Chest wall recurrence/Recurrence in the ipsilateral axillary and supraclavicular lymph nodes/Distant metastasis
z386777	I3	2.1	1.4	50	premenopausal	3ⅹ	II	2/18	Stage IIB	alive		Luminal-B	25	0	-	5	2012-08-08		2019-01-25	Recurrence-free			2018-03-26	Recurrence-free				2017-04-30	Recurrence-free				2016-09-22	Recurrence-free			2016-03-24	Recurrence-free
z386401	I4	2.5	0.5	59	postmenopausal	5ⅹ4	III	1/15	Stage IIB	alive		TNBC	0	0	+	30	2012-07-03		2018-11-21	Recurrence-free			2018-01-17	Recurrence-free				2017-10-24	Recurrence-free				2016-10-24	Recurrence-free			2015-10-21	Recurrence-free
Z393454	I5	1.6	1	28	premenopausal	2ⅹ1.8	III	0/3	Stage IA	alive		TNBC	0	0	+	80	2012-09-24		2018-10-11	Recurrence-free			2018-02-27	Recurrence-free				2017-05-31	Recurrence-free				2016-05-31	Recurrence-free			2015-03-01	Recurrence-free
z395834	I6	3.4	0.7	51	postmenopausal	0		0/15		alive							2012-10-12		2018-12-10	Recurrence-free			2018-06-14	Recurrence-free				2017-05-31	Recurrence-free				2016-05-31	Recurrence-free			2015-03-01	Recurrence-free
z405900	I7	3.1	2.2	59	postmenopausal			0/0		alive							2012-10-15		2018-12-19	Recurrence-free			2018-03-04	Recurrence-free				2017-03-17	Recurrence-free				2016-06-08	Recurrence-free
z165039	I9	1.1	0.8	57	postmenopausal	2.5ⅹ2.5	II-III	0/16	Stage IIA	alive		TNBC	0	0	-	85	2011-03-28		2018-09-26	Recurrence-free			2018-03-06	Recurrence-free				2017-11-15	Recurrence-free				2016-12-27	Recurrence-free			2016-02-04	Recurrence-free
