# Supplementary material for: Transcriptional repression of TGFB2-AS1 by GATA6 drives triple-negative breast cancer metastasis
Source: Cell Oncol (Dordr). 2026 Apr 1;49(2):64. doi: 10.1007/s13402-026-01195-5 (PMC13043960; doi:10.1007/s13402-026-01195-5)
Supplement: Supplementary file 2 — Supplementary Material 2 [file 13402_2026_1195_MOESM2_ESM.xlsx]

## Sheet: Supplementary Table 2
Transcriptional repression of TGFB2-AS1 by GATA6 drives triple-negative breast cancer metastasis
Supplementary table 2:List of PCR primers, probes, siRNA, shRNA and plasmid used in this study
qRT-PCR
Gene Name	Forward	Rerverse
TGFB2-AS1	GCTTCTCCCCAACGTGGAAT	CACACTCCCTCAACGGTTCG
GATA6	GCCCTGGACACCAACTATTG	CGTGTCCAGGCTCCAAATG
SP1	CCGTATATGTCTACACACAGATG	CCGTATATGTCTACACACAGATG
SOX2	GGGAAATGGGAGGGGTGCAAAAGAGG	TTGCGTGAGTGTGGATGGGATTGGTG
YY1	GACACCGTCCCATTTACCA	CAGGGTACAGAGTCCAGCAG
β-ACTIN	CATGTACGTTGCTATCCAGGC	CTCCTTAATGTCACGCACGAT
MALAT1	AAAGCAAGGTCTCCCCACAAG	GGTCTGTGCTAGATCAAAAGGCA
18s rRNA	GGAGTATGGTTGCAAAGCTGA	ATCTGTCAATCCTGTCCGTGT
U6	CTCGCTTCGGCAGCACA	AACGCTTCACGAATTGCGT
TGFB2-AS1 p1 (-2780 to -2668)	CCAGGGTGTAGGCCACGGAG	GGGTGCGCTTCGCAGGGCGC
TGFB2-AS1 P2 (-2076 to -1938)	AACCAAACAACTCTCCTTGA	AGATGCAGGATCAGAAAAGC
TGFB2-AS1 p3 (-1760 to -1644)	CACCAGGGACTTGCTCCAGG	AAGAAGGGCGGCATGTCTAT
TGFB2-AS1 p4 (-1087 to -1029)	ACAAAACCCGGTTTGGAGAC	ATACATCAAGGACTGAGGGC
TGFB2-AS1 P5 (-184 to -104)	TTGCTGCAGTTTCTCCTGTT	TACAATAATAAAATCATCCT
TGFB2-AS1 P6 (+864 to +991)	GAAAACAGAGATCCATCAAT	AAGAAGTGGCTTAGGCAGCA
TGFB2-P1	AGGAGGAGCAGGAGAAGGAG	GCTTGGTTACTCCACGTTGC
SOX2-P	TTTGTCGGAGACGGAGAAGC	CCCGCTCGCCATGCTATT
TGFB2	TCCCCTCCGAAAATGCCATC	AAGGAGAGCCATTCGCCTTC
probe	Sequence 5'-3'	Catalogue number	Company name
hsa-lncR-TGFB2	TGGTCAGTATGGCTGCAGAGT	339500LCD0167850	QIAGEN
siRNA	Sequence 5'-3'
siNC	GCGACGAUCUGCCUAAGAU
siTGFB2-AS1	GUCAGAAGUCCUCUCGUUA
siGATA6 1#	GCUCUGGGUAAUAGCAAUAA
siGATA6 2#	AGAACAGCGAGCUCAAGUA
siSP1 1#	CAGAUACCAGACCUCUUCU
siSP1 2#	CAGCUUGGUAUCAUCACAA
siYY1	GCGACGACGACUACAUAGA
shRNA	Sequence 5'-3'	Vector
shNC	GCGACGATCTGCCTAAGAT	pSIREN-RetroQ
shNC	GCGACGATCTGCCTAAGAT	PLKO.1-BSD
shGATA6	GCTCTGGTAATAGCAATAA	PLKO.1-BSD
shTGFB2-AS1	GTCAGAAGTCCTCTCGTTA	pSIREN-RetroQ
Inserted CDS and Promoter	Vector
GATA6	pcDNA3.1(+)
GATA6	pINDUCER20 (tet-on)
TGFB-AS1	pcDNA3.1(+)
TGFB2-AS1 promoter (-3000bp to 0bp)	pGL4.27
TGFB2-AS1 promoter (-2073bp to 0bp)	pGL4.27
TGFB2-AS1 promoter (-1821bp to 0bp)	pGL4.27
TGFB2-AS1 promoter (-1123bp to 0bp)	pGL4.27
TGFB2-AS1 promoter (-884bp to 0bp)	pGL4.27
TGFB2-AS1 promoter (-500bp to 0bp)	pGL4.27
