# Supplementary material for: Transcriptional repression of TGFB2-AS1 by GATA6 drives triple-negative breast cancer metastasis
Source: Cell Oncol (Dordr). 2026 Apr 1;49(2):64. doi: 10.1007/s13402-026-01195-5 (PMC13043960; doi:10.1007/s13402-026-01195-5)
Supplement: Supplementary file 3 — Supplementary Material 3 [file 13402_2026_1195_MOESM3_ESM.xlsx]

## Sheet: GEGs
Transcriptional repression of TGFB2-AS1 by GATA6 drives triple-negative breast cancer metastasis
Supplementary table 3: Transcription factor prediction data along with sequencing and IPA (Ingenuity Pathway Analysis) data
Gene	logFC	AveExpr	t-statistic	P.Value	adj.P.Val	B-statistic	degree
SPARC	7.91691	7.74639	15.8272	1.16794862665539e-07	0.00131276	7.53393	Up
GYPC	3.42888	6.71968	14.6747	2.19137305199235e-07	0.00131276	7.09624	Up
WT1	-4.37502	4.95324	-13.7122	3.8433968366512e-07	0.00131276	6.68585	Down
COL1A1	4.76041	7.17679	13.3157	4.89623835369674e-07	0.00131276	6.5035	Up
EREG	3.11384	8.33564	13.0236	5.87737751562363e-07	0.00131276	6.36381	Up
LHB	-3.1194	5.21719	-12.9317	6.22995896957545e-07	0.00131276	6.31887	Down
SOBP	2.63491	7.10707	12.1021	1.07264285142478e-06	0.00185703	5.89118	Up
FKBP10	3.41476	5.36018	11.8472	1.27617734664667e-06	0.00185703	5.75123	Up
ABCC3	-3.2984	6.54222	-11.7961	1.32193939170215e-06	0.00185703	5.72266	Down
PLCB1	3.55399	6.77787	11.0804	2.19749885379952e-06	0.0027783	5.30397	Up
LRP3	-2.67363	6.01269	-10.9191	2.4741709206837e-06	0.00284372	5.20452	Down
MAN1A1	2.21638	6.40485	10.0851	4.68511289648058e-06	0.00493616	4.65836	Up
PUDP	-2.1403	9.49194	-9.98256	5.08361357822025e-06	0.00494401	4.58728	Down
MBP	-1.82151	9.53043	-9.70262	6.37632741505713e-06	0.0055082	4.38857	Down
MOCOS	-1.85228	7.45415	-9.6573	6.61798660428055e-06	0.0055082	4.35575	Down
ARNT2	-2.30851	7.43212	-9.53797	7.30428888289021e-06	0.0055082	4.26844	Down
PIK3C3	-1.48234	8.92776	-9.47306	7.71038497408249e-06	0.0055082	4.2204	No
USP9X	-1.52084	10.4148	-9.33925	8.62879545297942e-06	0.0055082	4.12011	Down
MVB12B	-2.55647	6.74891	-9.29696	8.9437456916665e-06	0.0055082	4.08807	Down
SERPINF1	2.91427	6.19403	9.27258	9.1310758319256e-06	0.0055082	4.06952	Up
CSF3	4.77869	6.21614	9.2456	9.34340133150931e-06	0.0055082	4.04893	Up
PNPLA4	-3.54356	6.31445	-9.21575	9.58477901924252e-06	0.0055082	4.02606	Down
LINC01711	3.10174	6.91974	8.71705	1.48311317400602e-05	0.00782718	3.63099	Up
TMEM63A	2.28855	5.50047	8.71501	1.48581987522007e-05	0.00782718	3.62932	Up
MFAP2	2.4266	8.35773	8.59517	1.65523143743666e-05	0.00837084	3.53058	Up
PTGS2	2.90277	5.91139	8.50243	1.80100220811349e-05	0.00875772	3.45312	Up
RGS2	3.48444	6.1495	8.39554	1.98685831820497e-05	0.00930365	3.36269	Up
PHLDA2	1.53074	12.1595	8.3084	2.1540640183217e-05	0.00946019	3.28806	Up
CEMIP	-3.47426	8.34365	-8.30052	2.16993938076655e-05	0.00946019	3.28127	Down
MNDA	-2.18037	2.21535	-8.21728	2.34570179210694e-05	0.00988557	3.20912	Down
EMP1	1.36464	11.2759	8.09968	2.62137865967863e-05	0.0105039	3.10586	No
GTPBP6	-1.50125	9.06462	-8.06289	2.71483666975972e-05	0.0105039	3.07322	Down
SLC39A4	-1.62442	8.69669	-8.05258	2.74166206769879e-05	0.0105039	3.06406	Down
MED14	-1.82444	8.67312	-7.97947	2.94061703239643e-05	0.0109348	2.99867	Down
SERPINB5	3.52003	4.72491	7.94706	3.03384999633198e-05	0.0109591	2.96948	Up
JAG1	2.1498	10.6774	7.91366	3.13334801367309e-05	0.0110041	2.93928	Up
DAAM1	-2.02253	8.73069	-7.85299	3.32343384375429e-05	0.0113563	2.88408	Down
RPH3AL	1.61402	8.80159	7.63547	4.11694417127822e-05	0.0136975	2.68258	Up
WWTR1	1.55168	10.0138	7.58106	4.346627897706e-05	0.0140909	2.63128	Up
LAPTM5	2.32058	11.3915	7.51585	4.64068959578612e-05	0.0141816	2.56932	Up
SERPINE2	2.4718	9.94606	7.49962	4.71727630479001e-05	0.0141816	2.55381	Up
CASK	-1.45316	9.79386	-7.46699	4.87539388767309e-05	0.0141816	2.52254	No
TROAP	1.50635	9.45762	7.46093	4.90540594509899e-05	0.0141816	2.51672	Up
FBXO17	-3.07451	5.5531	-7.4549	4.93545331890731e-05	0.0141816	2.51093	Down
KCNK1	1.72846	7.12345	7.38699	5.28840307063404e-05	0.0143043	2.44531	Up
ID4	2.25485	5.5903	7.38652	5.29088805760135e-05	0.0143043	2.44487	Up
TNFSF4	1.84444	7.39479	7.3816	5.31757289799818e-05	0.0143043	2.44008	Up
WWC3	-1.50017	9.5831	-7.34812	5.50280090266616e-05	0.0144941	2.4075	Down
CRYBG1	1.67409	9.5708	7.29208	5.8289971640106e-05	0.01504	2.35265	Up
SMCHD1	-1.30773	8.35708	-7.25994	6.02559416480286e-05	0.0152363	2.32101	No
PDGFA	1.72351	7.96887	7.20995	6.34606201883049e-05	0.0155097	2.27153	Up
LLGL1	1.32882	6.72971	7.20496	6.37907678095237e-05	0.0155097	2.26657	No
CCRL2	-1.57357	8.88711	-7.17736	6.56505559545307e-05	0.0156608	2.2391	Down
EFEMP1	-2.5374	10.072	-7.14995	6.75571494440666e-05	0.0157043	2.21171	Down
COMT	-1.21334	10.2461	-7.11267	7.02481430569117e-05	0.0157043	2.17431	No
GSTK1	-1.5729	9.83846	-7.10748	7.06321088663102e-05	0.0157043	2.16909	Down
IFNGR2	-1.25104	10.8124	-7.08076	7.2645627530601e-05	0.0157043	2.14215	No
UPP1	-1.3763	9.73218	-7.06819	7.36143299268215e-05	0.0157043	2.12944	No
MARK4	-1.06274	8.51085	-7.0483	7.51761423838237e-05	0.0157043	2.1093	No
PRPS2	-1.54617	9.89422	-7.04766	7.52272401022496e-05	0.0157043	2.10865	Down
LYPD1	2.37673	5.49727	7.04086	7.57701152742492e-05	0.0157043	2.10175	Up
RASL10A	1.70711	7.27623	6.8945	8.85614564817872e-05	0.0180594	1.95174	Up
C2CD5	1.29585	9.20208	6.836	9.43233415154935e-05	0.0184102	1.89097	No
MTUS1	-1.50088	8.63318	-6.83023	9.49132891157888e-05	0.0184102	1.88495	Down
MEGF9	-1.19667	9.10429	-6.82463	9.54901292297301e-05	0.0184102	1.8791	No
CTSH	-1.81034	9.46991	-6.81869	9.61064955846469e-05	0.0184102	1.87289	Down
CD99	-1.22026	12.1771	-6.78183	0.000100027	0.01842	1.83428	No
ST6GAL1	1.78055	7.58932	6.77072	0.000101243	0.01842	1.82261	Up
ROR1	-1.67421	8.9888	-6.76449	0.000101932	0.01842	1.81605	Down
PLAUR	1.22526	11.1335	6.76401	0.000101985	0.01842	1.81554	No
DNPH1	-1.41172	9.82844	-6.70642	0.000108606	0.0192505	1.7547	No
TBL1X	-1.11745	9.37232	-6.6869	0.000110956	0.0192505	1.73397	No
MATN2	-3.2767	7.61926	-6.6853	0.000111151	0.0192505	1.73227	Down
PCBD1	-1.591	9.02834	-6.65238	0.00011525	0.0195115	1.69718	Down
CEMIP2	1.44275	7.67758	6.6485	0.000115745	0.0195115	1.69303	No
NUAK1	-1.20788	9.49842	-6.58825	0.000123719	0.0205814	1.6284	No
SMAD2	-1.00736	9.57559	-6.51778	0.000133821	0.0217135	1.55215	No
UXS1	-1.07023	9.76013	-6.51685	0.00013396	0.0217135	1.55114	No
IL26	-3.37791	3.04085	-6.50035	0.000136457	0.0218383	1.53318	Down
ASB1	1.05394	8.86227	6.48744	0.000138444	0.0218794	1.51911	No
SLC22A18AS	1.98236	8.20055	6.45914	0.000142916	0.0223073	1.48817	Up
ST3GAL1	1.60442	6.30817	6.41377	0.000150419	0.0225544	1.43832	Up
CLDN4	-1.49572	7.95478	-6.40439	0.000152024	0.0225544	1.42798	No
AKR1B1	-1.33751	12.3491	-6.39844	0.000153051	0.0225544	1.42141	No
RBBP7	-1.13091	12.0389	-6.39619	0.000153441	0.0225544	1.41893	No
REPS2	-3.0031	6.13915	-6.38963	0.000154586	0.0225544	1.41168	Down
ACSS3	1.14374	7.73063	6.38611	0.000155203	0.0225544	1.40779	No
FSCN1	2.98959	8.15705	6.32649	0.000166095	0.023293	1.3416	Up
SLC25A6	-1.08516	12.0683	-6.32425	0.00016652	0.023293	1.33911	No
CYP2A13	-1.81189	3.74767	-6.31958	0.00016741	0.023293	1.3339	Down
HTRA1	-1.3461	9.79466	-6.3183	0.000167655	0.023293	1.33247	No
SLC16A7	1.04277	6.87361	6.29198	0.000172779	0.0233137	1.30306	No
SPINK4	-2.72627	6.90339	-6.28697	0.000173774	0.0233137	1.29745	Down
ALDH2	-1.15912	10.1582	-6.27857	0.000175456	0.0233137	1.28803	No
MBNL2	-1.33309	9.81868	-6.275	0.000176176	0.0233137	1.28403	No
SH2B3	1.41715	10.8279	6.27081	0.000177024	0.0233137	1.27933	No
FECH	-1.01222	8.64045	-6.23038	0.000185453	0.024172	1.23383	No
MB	-1.15034	8.16276	-6.18697	0.000194997	0.0251566	1.18469	No
C4BPB	-2.77941	8.11004	-6.15955	0.000201299	0.0257073	1.15353	Down
COL6A1	2.57106	11.3511	6.10382	0.000214809	0.0271369	1.08983	Up
CYBRD1	-1.53437	8.48189	-6.0885	0.000218695	0.0271369	1.07223	Down
SNTB1	2.1776	6.19275	6.08466	0.000219681	0.0271369	1.06781	Up
GET1	-1.28506	9.66335	-6.07925	0.000221079	0.0271369	1.06158	No
CRADD	1.03247	9.14352	6.03864	0.000231882	0.0276875	1.01473	No
STX11	1.88339	4.6825	6.03483	0.000232923	0.0276875	1.01033	Up
TMEM243	-0.995539	9.31309	-6.0298	0.000234309	0.0276875	1.0045	No
CHRM3	2.1448	5.97025	6.02974	0.000234324	0.0276875	1.00443	Up
NLRP3	1.96636	5.30988	6.00976	0.000239916	0.0279458	0.981253	Up
GEMIN7	1.36294	5.17176	6.00618	0.000240931	0.0279458	0.9771	No
PPCDC	0.960871	8.1982	5.96998	0.000251482	0.0289045	0.934943	No
F2RL1	1.17147	11.5519	5.92948	0.000263887	0.0298755	0.887549	No
CFLAR	-1.84316	10.0827	-5.92314	0.000265889	0.0298755	0.880107	Down
LPAR1	1.30859	10.1796	5.91958	0.00026702	0.0298755	0.875928	No
ETNK1	1.07384	7.55763	5.90971	0.000270185	0.0299645	0.864321	No
ZBTB38	-1.18782	9.92327	-5.87941	0.000280156	0.0308002	0.828611	No
CELSR1	2.47245	5.22003	5.87058	0.000283136	0.0308594	0.818183	Up
SLC12A8	-1.04262	6.79251	-5.86276	0.000285807	0.0308843	0.808925	No
PLAAT3	-1.12717	10.8688	-5.83663	0.000294926	0.0313491	0.777951	No
MMP1	6.81223	8.30454	5.83623	0.000295068	0.0313491	0.777475	Up
DIPK1A	-1.39745	9.39598	-5.81772	0.000301723	0.031789	0.755472	No
KRT81	3.49729	9.17316	5.80824	0.000305193	0.0318889	0.744185	Up
CCDC92	-1.03408	9.51375	-5.78331	0.000314536	0.0322998	0.714417	No
ME1	-0.95663	8.8728	-5.7775	0.000316756	0.0322998	0.707471	No
AKAP17A	-1.05442	8.44214	-5.77666	0.000317078	0.0322998	0.706468	No
DBN1	1.38156	9.18048	5.76439	0.000321832	0.0322998	0.69177	No
TXNL1	-1.09237	11.3997	-5.76421	0.0003219	0.0322998	0.691563	No
RAB9A	-1.28315	10.1037	-5.73053	0.000335356	0.0329097	0.6511	No
RAB21	0.873924	9.98107	5.72336	0.000338294	0.0329097	0.642476	No
RAP1GAP2	2.87703	5.4299	5.71938	0.000339941	0.0329097	0.637674	Up
SPHK1	1.46294	8.90534	5.71592	0.000341378	0.0329097	0.633505	No
ATG4B	0.951773	8.10532	5.71083	0.000343506	0.0329097	0.627361	No
IL1RAPL1	-1.61912	8.54287	-5.71061	0.000343596	0.0329097	0.627102	Down
HLA-B	-1.22415	13.4077	-5.69412	0.000350588	0.0331508	0.607182	No
L1CAM	-1.36288	9.06462	-5.69233	0.000351357	0.0331508	0.605013	No
FGD1	-0.989507	8.72742	-5.64493	0.000372384	0.0348744	0.547504	No
LINC00472	-1.18788	7.30755	-5.63026	0.000379168	0.0352487	0.529631	No
ASL	-0.927808	8.46872	-5.62036	0.000383817	0.0354205	0.517562	No
SERPINB2	4.40029	6.69311	5.57437	0.000406266	0.0370006	0.461252	Up
IQSEC1	-1.46618	6.9948	-5.57332	0.000406793	0.0370006	0.459967	No
LOC100505915	-1.96791	3.7072	-5.5672	0.00040989	0.037016	0.452448	Down
ROBO1	4.96403	5.99788	5.54066	0.000423627	0.0378254	0.419768	Up
FMO3	3.21073	4.23093	5.53836	0.000424837	0.0378254	0.41694	Up
APOO	-0.94772	9.8497	-5.52279	0.000433155	0.0380373	0.397709	No
ID1	1.76238	10.624	5.51995	0.000434693	0.0380373	0.394193	Up
KCNN4	0.994853	9.73945	5.51709	0.000436243	0.0380373	0.390663	No
EGFL7	-1.08379	7.31264	-5.50551	0.000442591	0.0382337	0.37633	No
PPFIBP1	0.937962	9.20542	5.50199	0.000444543	0.0382337	0.371963	No
CCDC91	0.914973	8.4145	5.49107	0.000450646	0.0384968	0.358432	No
CXADR	-1.57149	8.51654	-5.46351	0.000466474	0.0395814	0.324167	Down
MAGEB2	2.90617	7.46955	5.44699	0.000476247	0.0401413	0.303577	Up
LRRC1	-1.15441	7.90967	-5.43093	0.000485966	0.0405329	0.283512	No
LAMA4	2.73065	6.7333	5.42868	0.000487342	0.0405329	0.280705	Up
TXLNG	-1.20393	6.58904	-5.42272	0.000491015	0.0405329	0.273245	No
VGLL4	0.949338	8.68984	5.41836	0.000493717	0.0405329	0.267793	No
HLA-C	-1.00476	13.4437	-5.41003	0.000498934	0.0405987	0.257349	No
AOPEP	1.55086	10.5282	5.40685	0.00050094	0.0405987	0.25336	Up
VPS37B	1.29702	9.56091	5.4014	0.000504397	0.0406184	0.246527	No
MED24	0.962182	9.71705	5.3922	0.000510296	0.0408334	0.23497	No
LARP4	0.879364	9.98297	5.38694	0.000513698	0.0408471	0.228365	No
KCNH1	-1.74724	3.99311	-5.38141	0.000517305	0.0408768	0.221409	Down
TBC1D8	1.12169	9.00855	5.37232	0.000523292	0.0410124	0.209971	No
HDAC1	0.935354	10.5884	5.36899	0.000525508	0.0410124	0.205768	No
CREB3L2	-0.88488	9.85768	-5.36067	0.000531077	0.0411927	0.195287	No
SYNE3	1.82024	8.2889	5.35244	0.000536653	0.041283	0.184898	Up
RAMP1	-0.981853	8.66558	-5.34934	0.000538772	0.041283	0.18098	No
SFPQ	1.35726	7.64946	5.34016	0.000545094	0.0415158	0.169376	No
PBX1	-1.77989	8.69117	-5.33435	0.000549138	0.0415342	0.162023	Down
SNRPA1	1.12765	10.7848	5.3304	0.000551906	0.0415342	0.157021	No
RARRES2	-3.60769	6.23879	-5.31505	0.000562802	0.0421036	0.13757	Down
RCAN2	0.934217	6.96173	5.30824	0.000567709	0.0422209	0.12893	No
RGS3	1.22879	9.26947	5.29944	0.000574125	0.0422866	0.117745	No
MGP	2.57455	4.06143	5.2945	0.000577755	0.0422866	0.111472	Up
IL13RA2	5.30371	7.90509	5.28628	0.000583858	0.0422866	0.101013	Up
HMGA2	1.04837	9.09	5.28592	0.00058413	0.0422866	0.100549	No
SERINC5	-1.10982	7.59209	-5.28433	0.000585316	0.0422866	0.0985286	No
TNC	2.46851	7.50275	5.27675	0.000591023	0.0424563	0.0888684	Up
GADD45B	1.00817	9.22577	5.25583	0.000607085	0.0433614	0.0621686	No
GALNT6	0.98006	8.84812	5.24202	0.000617942	0.0433614	0.0445129	No
PLXNA2	1.47081	7.86906	5.23643	0.000622404	0.0433614	0.037345	No
CA5BP1	-1.28729	6.82881	-5.23581	0.000622895	0.0433614	0.0365593	No
NOTCH3	-1.64592	4.92224	-5.23431	0.000624099	0.0433614	0.0346362	Down
MRPS33	-1.31823	10.1654	-5.23407	0.000624294	0.0433614	0.0343249	No
FADS3	-1.11702	8.76849	-5.22993	0.000627631	0.0433614	0.0290147	No
ADCY9	-0.932838	8.63664	-5.20228	0.0006504	0.0446902	-0.00649493	No
DUSP6	1.20471	11.4285	5.19023	0.0006606	0.0451457	-0.0220056	No
KIAA0408	-1.6395	2.79868	-5.18386	0.000666059	0.0452741	-0.0302104	Down
RPS6KA3	-1.04406	8.93604	-5.17633	0.000672587	0.0452913	-0.0399334	No
CDK2	0.811291	10.5408	5.17531	0.000673476	0.0452913	-0.0412503	No
LAT2	1.60257	6.43719	5.16827	0.00067964	0.045464	-0.0503351	Up
TTC3	-0.773391	10.96	-5.16175	0.00068541	0.0456086	-0.0587646	No
EPB41L1	-2.67659	6.13096	-5.15473	0.000691678	0.0457847	-0.0678425	Down
SLCO4A1	2.37273	11.004	5.13671	0.000708056	0.0464267	-0.0911848	Up
LTBP1	1.71518	9.11277	5.1343	0.000710277	0.0464267	-0.0943089	Up
TM4SF1	1.00749	11.8688	5.13201	0.000712392	0.0464267	-0.0972748	No
INPP4B	-1.262	8.65582	-5.12295	0.000720844	0.04661	-0.109042	No
P2RX3	-1.82508	4.95977	-5.12111	0.000722578	0.04661	-0.111438	Down
LRRC61	-2.12982	8.10631	-5.10659	0.000736374	0.0472588	-0.13031	Down
CPE	2.41128	7.17727	5.09325	0.000749317	0.0478466	-0.147699	Up
CST7	-2.88133	8.1815	-5.08734	0.000755122	0.0479749	-0.155401	Down
DNM1	-1.23029	7.54749	-5.06781	0.000774665	0.0489704	-0.180908	No
CDCA4	0.875276	10.8426	5.05979	0.000782851	0.0490753	-0.191404	No
RBFA	-1.65117	7.22372	-5.05859	0.000784088	0.0490753	-0.19298	Down
RECQL	1.02154	9.48503	5.04463	0.000798585	0.0496954	-0.211274	No
PKP2	0.936358	8.03028	5.03554	0.000808173	0.0496954	-0.223194	No
SLC16A6	3.74589	5.75896	5.03282	0.000811075	0.0496954	-0.226773	Up
INTS14	-0.828614	8.05302	-5.03205	0.000811898	0.0496954	-0.227786	No
GALNT1	-1.11259	10.3876	-5.03041	0.000813648	0.0496954	-0.229937	No
PTP4A2	0.728599	12.7308	5.0089	0.000837026	0.0507911	-0.258234	No
TRIM16	-0.94228	10.187	-5.00126	0.000845497	0.0507911	-0.268295	No
COL13A1	1.21076	11.8735	5.0011	0.000845684	0.0507911	-0.268516	No
IRF7	1.46736	7.87679	4.99454	0.000853037	0.0507911	-0.277166	No
ATP6V0A4	-1.155	7.73253	-4.99348	0.000854222	0.0507911	-0.278554	No
MT1F	0.893441	11.825	4.99218	0.000855691	0.0507911	-0.28027	No
MCTP1	0.846399	7.9529	4.98211	0.000867163	0.050859	-0.293579	No
PTGES	1.42005	10.156	4.98051	0.000869	0.050859	-0.295694	No
ME2	-1.18572	9.59157	-4.97961	0.000870032	0.050859	-0.29688	No
VPS26C	-1.03336	8.85872	-4.9771	0.000872926	0.050859	-0.300199	No
MKNK2	1.17374	10.9131	4.97218	0.00087862	0.0508917	-0.306697	No
CRYZL1	-1.05083	7.89517	-4.96847	0.000882948	0.0508917	-0.311609	No
MDM1	0.780328	7.56806	4.96624	0.000885563	0.0508917	-0.314564	No
HKDC1	-2.95121	5.46357	-4.94251	0.000913881	0.0517783	-0.346031	Down
LAMA5	1.33244	9.82079	4.94076	0.000916002	0.0517783	-0.348349	No
GM2A	-1.1619	9.45915	-4.93955	0.000917472	0.0517783	-0.349952	No
MYO5C	1.16087	9.15498	4.93704	0.000920543	0.0517783	-0.353294	No
WBP11	0.932004	10.4345	4.93571	0.000922175	0.0517783	-0.355065	No
CNDP2	-1.09611	10.3917	-4.93195	0.000926792	0.0517783	-0.360059	No
LYRM1	-1.51689	9.54185	-4.9259	0.000934283	0.0517783	-0.368108	Down
SUSD5	3.63517	5.57324	4.92441	0.000936136	0.0517783	-0.37009	Up
ANXA4	-1.12173	9.85715	-4.92303	0.000937849	0.0517783	-0.371919	No
PEX11B	-1.05462	8.55256	-4.90935	0.000955095	0.0524085	-0.390142	No
HS2ST1	-1.07228	8.98794	-4.90573	0.000959713	0.0524085	-0.394967	No
SOX12	-0.815965	6.76841	-4.9032	0.000962963	0.0524085	-0.398348	No
OSMR	-0.783901	8.38588	-4.90096	0.000965844	0.0524085	-0.401336	No
CSF2RA	-1.19644	8.0747	-4.88852	0.000982016	0.0530583	-0.417947	No
TRRAP	-1.09304	8.512	-4.87885	0.00099478	0.0533583	-0.430866	No
CPD	-0.983768	10.3626	-4.87588	0.000998737	0.0533583	-0.434838	No
EDNRA	0.969447	6.68364	4.87439	0.00100074	0.0533583	-0.436844	No
LPXN	1.81966	9.91411	4.87162	0.00100445	0.0533583	-0.440546	Up
IL32	-3.90199	5.43897	-4.86792	0.00100944	0.0533991	-0.445507	Down
PIK3R3	1.23469	7.38365	4.86165	0.00101795	0.0534845	-0.453908	No
CAMK2N1	1.47568	9.79086	4.8605	0.00101952	0.0534845	-0.455443	No
ASMTL	-1.85923	7.7338	-4.85081	0.00103285	0.0539601	-0.468448	Down
BCAR3	1.03408	10.0538	4.8444	0.00104177	0.0540063	-0.477052	No
GAS6	-0.85015	11.9579	-4.84404	0.00104228	0.0540063	-0.477541	No
NCK2	-0.706633	10.1498	-4.83995	0.00104801	0.0540817	-0.48303	No
TRIM24	-1.33446	8.94714	-4.83623	0.00105326	0.0540936	-0.488028	No
C11orf71	-0.914134	7.25182	-4.83373	0.0010568	0.0540936	-0.491387	No
URGCP	-1.05936	8.79287	-4.82998	0.00106214	0.0541479	-0.496437	No
KLF10	1.21368	10.1121	4.81955	0.00107715	0.0546242	-0.510479	No
NCOA1	-0.988043	9.22927	-4.8175	0.00108013	0.0546242	-0.513243	No
TFEB	-2.27864	5.45321	-4.80993	0.00109119	0.0548953	-0.523443	Down
PIGN	-1.40202	6.61118	-4.80473	0.00109886	0.0548953	-0.53046	No
PARP12	-0.732595	9.60649	-4.80213	0.00110272	0.0548953	-0.533968	No
OLFML2A	-1.51006	9.72517	-4.80204	0.00110286	0.0548953	-0.534091	Down
REEP5	-0.831183	11.2353	-4.79091	0.00111955	0.0554418	-0.549137	No
NIPSNAP2	-1.07612	9.11579	-4.78864	0.00112297	0.0554418	-0.552193	No
DHRS11	-1.41217	7.72171	-4.786	0.00112699	0.0554418	-0.555767	No
IFNAR2	-0.946204	7.78595	-4.77956	0.00113684	0.0555335	-0.564481	No
TWF1	0.905926	10.6196	4.77348	0.00114623	0.0555335	-0.57272	No
MIR22HG	1.06007	8.49481	4.77337	0.00114639	0.0555335	-0.572861	No
RAB11FIP5	-0.92327	9.29039	-4.77335	0.00114642	0.0555335	-0.572889	No
CYB5A	-1.14359	9.58519	-4.76126	0.00116534	0.0559712	-0.589282	No
LHFPL2	-0.694288	9.39561	-4.75916	0.00116865	0.0559712	-0.592122	No
AKAP12	1.54124	9.41854	4.75635	0.00117312	0.0559712	-0.595948	Up
TFAP2C	1.43578	9.27584	4.75583	0.00117394	0.0559712	-0.596649	No
PECAM1	0.867948	7.48566	4.75354	0.00117759	0.0559712	-0.599758	No
MYG1	0.784633	9.4803	4.74639	0.00118907	0.0561807	-0.609468	No
GATA3	-0.923799	9.20728	-4.74526	0.00119089	0.0561807	-0.611004	No
RRAGD	-0.864082	8.98063	-4.73382	0.00120953	0.0566688	-0.626564	No
LBH	-1.76983	7.45337	-4.73341	0.0012102	0.0566688	-0.627119	Down
COL4A2	-1.25549	10.0314	-4.72597	0.0012225	0.0568959	-0.637251	No
CCDC68	-1.05806	7.38055	-4.7218	0.00122945	0.0568959	-0.642929	No
AP1S2	-1.07334	10.6142	-4.72056	0.00123153	0.0568959	-0.644622	No
NTRK2	0.765161	5.27809	4.71821	0.00123546	0.0568959	-0.647818	No
EPB41L4B	1.18644	10.2401	4.71697	0.00123755	0.0568959	-0.64951	No
IARS2	-0.838963	10.8814	-4.71132	0.0012471	0.0571271	-0.657211	No
MAFF	0.717707	10.5006	4.70699	0.00125448	0.0571272	-0.663126	No
IFI30	-1.15547	9.33368	-4.70475	0.00125831	0.0571272	-0.66618	No
ADIRF	3.08873	7.8086	4.70339	0.00126066	0.0571272	-0.668046	Up
PHF11	-1.11508	8.82504	-4.69638	0.00127276	0.057257	-0.677617	No
CRTAP	-0.84284	9.44488	-4.69573	0.00127388	0.057257	-0.678504	No
SOCS6	-1.00443	6.86468	-4.69259	0.00127936	0.057257	-0.682803	No
HES1	1.04274	7.80583	4.68818	0.00128708	0.057257	-0.688834	No
YBX3	0.811106	11.8218	4.68639	0.00129022	0.057257	-0.691276	No
IDH2	-1.36506	7.5978	-4.68612	0.0012907	0.057257	-0.691644	No
ABITRAM	0.943416	8.78917	4.68075	0.0013002	0.0573663	-0.698995	No
KLF2	1.07209	9.61257	4.67816	0.00130481	0.0573663	-0.702544	No
SOX4	3.98626	7.24216	4.67706	0.00130677	0.0573663	-0.70405	Up
CHST4	-0.811035	7.84875	-4.67035	0.00131881	0.0575091	-0.713239	No
PPP1R15A	1.02155	10.1946	4.67018	0.00131912	0.0575091	-0.713477	No
MAD1L1	1.24195	10.0031	4.6668	0.00132523	0.057577	-0.718112	No
PHGDH	1.78601	8.20513	4.66006	0.00133751	0.0579114	-0.727355	Up
EMP2	0.840681	9.34888	4.65527	0.00134632	0.0579996	-0.73394	No
CLIC4	0.848721	11.8089	4.65203	0.0013523	0.0579996	-0.738378	No
HCRTR2	-0.86026	5.6927	-4.6514	0.00135348	0.0579996	-0.739253	No
MFNG	-0.891443	6.69314	-4.64902	0.0013579	0.0579996	-0.74252	No
TXNRD3	-1.13375	6.48625	-4.64165	0.00137168	0.0583909	-0.752643	No
MYH10	-1.45447	9.58476	-4.619	0.00141502	0.0600338	-0.783834	No
RNASET2	-1.10416	10.0099	-4.6112	0.0014303	0.0604791	-0.794604	No
LMBRD1	-0.840913	9.42161	-4.60723	0.00143813	0.0606077	-0.800082	No
NDUFB2	-1.11464	12.1851	-4.60312	0.00144628	0.0606981	-0.805751	No
C2CD2	-0.984207	8.72251	-4.60132	0.00144988	0.0606981	-0.80824	No
RASSF1	1.09257	9.11038	4.58678	0.00147925	0.0616521	-0.828351	No
S100A3	-1.23242	8.94061	-4.58249	0.00148802	0.0616521	-0.834284	No
ARHGDIB	2.27942	11.0027	4.58079	0.00149152	0.0616521	-0.83664	Up
EPS15	-1.01343	9.4525	-4.57962	0.00149393	0.0616521	-0.838256	No
TXNIP	-1.04287	10.9065	-4.57811	0.00149705	0.0616521	-0.84035	No
EPN2	0.868336	7.97206	4.57574	0.00150197	0.0616538	-0.843639	No
FOXM1	1.08226	11.0125	4.55808	0.00153909	0.0629733	-0.868132	No
MFAP3L	1.08804	5.87326	4.55572	0.00154413	0.0629755	-0.871408	No
CDK13	-0.743998	8.82502	-4.53719	0.00158429	0.0644057	-0.897167	No
NES	1.05912	7.19152	4.534	0.0015913	0.0644833	-0.901597	No
ANGPT4	2.62384	5.35367	4.5253	0.00161064	0.0647172	-0.913718	Up
MYOM2	1.99997	5.39239	4.52451	0.00161242	0.0647172	-0.914824	Up
USP18	-1.96459	4.39277	-4.52333	0.00161506	0.0647172	-0.916466	Down
TNFRSF10D	1.87386	6.54145	4.52018	0.00162213	0.0647172	-0.920852	Up
ASAP1	-1.07405	9.07957	-4.51995	0.00162266	0.0647172	-0.92118	No
PDIA5	-0.925665	8.86701	-4.51619	0.00163117	0.0647276	-0.926424	No
TNFSF12	-1.29057	4.73134	-4.51531	0.00163316	0.0647276	-0.927652	No
TNFRSF1B	-1.49114	7.13049	-4.50586	0.00165476	0.0652542	-0.940832	No
OSBPL10	0.704371	10.1775	4.50468	0.00165749	0.0652542	-0.94249	No
KYNU	4.84766	7.33083	4.50227	0.00166305	0.0652542	-0.945851	Up
COG5	-0.819312	9.59965	-4.49949	0.00166951	0.0652542	-0.949738	No
OSBPL1A	-1.28932	8.10999	-4.49831	0.00167226	0.0652542	-0.95139	No
LGR5	1.87356	4.15168	4.48579	0.00170168	0.0661978	-0.968889	Up
EPHA2	0.973897	11.3937	4.48075	0.00171368	0.0662612	-0.975943	No
TSPAN13	1.18763	7.33797	4.48071	0.00171379	0.0662612	-0.976006	No
OFD1	-1.10085	8.62628	-4.47173	0.0017354	0.0668922	-0.988583	No
EEF1AKMT2	-0.799387	3.35982	-4.46842	0.00174345	0.0669602	-0.993228	No
POLA2	-1.04996	7.85899	-4.46179	0.00175967	0.0669602	-1.00252	No
HLA-DPA1	-2.40474	9.40066	-4.46133	0.00176081	0.0669602	-1.00317	Down
ADCY3	-1.2688	7.90185	-4.46104	0.00176153	0.0669602	-1.00358	No
H3C10	1.39366	4.58285	4.45776	0.00176962	0.0669602	-1.00818	No
MSLN	-2.52043	5.51876	-4.45727	0.00177082	0.0669602	-1.00886	Down
PRDX4	-0.803873	11.7878	-4.4559	0.00177424	0.0669602	-1.0108	No
KLRC3	1.40264	5.09189	4.44141	0.00181058	0.0679577	-1.03115	No
ZFX	-0.985038	6.91169	-4.44108	0.00181142	0.0679577	-1.03161	No
HLA-DPB1	-2.59156	8.06894	-4.43877	0.00181729	0.0679763	-1.03486	Down
DTX3	1.04957	5.42466	4.43035	0.00183889	0.0681387	-1.04672	No
PYGB	1.62615	10.2088	4.42715	0.00184715	0.0681387	-1.05122	Up
GPR37	1.31197	5.32818	4.42686	0.0018479	0.0681387	-1.05163	No
ALDH3A1	2.51258	6.09671	4.42388	0.00185565	0.0681387	-1.05583	Up
PDHA1	-0.908014	11.1175	-4.42318	0.00185747	0.0681387	-1.05682	No
ATF1	1.10561	9.61781	4.41874	0.0018691	0.0681387	-1.06308	No
TPGS2	-0.695405	9.59204	-4.41833	0.00187017	0.0681387	-1.06365	No
SLC25A15	-1.08875	8.94293	-4.41827	0.00187032	0.0681387	-1.06374	No
CCDC106	2.17271	4.03468	4.41754	0.00187224	0.0681387	-1.06477	Up
STK17A	0.811425	10.3146	4.41629	0.00187552	0.0681387	-1.06653	No
SRPX	-1.12226	10.782	-4.4128	0.00188475	0.0682775	-1.07145	No
CTBS	-1.24015	8.46099	-4.40215	0.00191318	0.0687235	-1.08648	No
TPST2	-0.931973	9.09823	-4.40052	0.00191758	0.0687235	-1.08879	No
CCND2	0.985409	7.42521	4.39802	0.00192434	0.0687235	-1.09232	No
PDK3	-0.824204	7.87593	-4.3968	0.00192764	0.0687235	-1.09404	No
NR0B1	-1.8594	4.07806	-4.39452	0.00193383	0.0687235	-1.09726	Down
ETS2	-1.30183	8.23384	-4.3944	0.00193418	0.0687235	-1.09744	No
ANKRD6	-1.43977	6.08638	-4.39405	0.00193511	0.0687235	-1.09792	No
S100G	1.14657	2.83634	4.38895	0.00194907	0.0690194	-1.10514	No
HSPB1	-0.950778	11.1365	-4.38703	0.00195436	0.0690194	-1.10786	No
LRRC8B	0.959624	6.96418	4.38283	0.00196595	0.0692354	-1.1138	No
ATP6V1F	-0.880527	10.9101	-4.37951	0.00197518	0.069283	-1.1185	No
LITAF	-1.16677	11.0656	-4.37733	0.00198125	0.069283	-1.12158	No
ERGIC2	0.657187	9.93627	4.37569	0.00198586	0.069283	-1.12392	No
SHB	0.747488	9.06868	4.37449	0.00198922	0.069283	-1.12561	No
ATXN7L3B	0.767767	10.3474	4.36869	0.00200555	0.0696597	-1.13382	No
KANSL2	0.889141	9.40267	4.3665	0.00201176	0.0696841	-1.13693	No
DPP3	-0.845991	9.7884	-4.36352	0.00202025	0.0697868	-1.14115	No
HIRIP3	1.16206	8.29547	4.3607	0.00202831	0.0698746	-1.14516	No
DPM3	-0.811431	8.79589	-4.35517	0.00204424	0.0699874	-1.15301	No
REPIN1	-1.33727	10.4712	-4.35457	0.00204596	0.0699874	-1.15385	No
NKX2-8	-1.64073	5.08785	-4.3538	0.0020482	0.0699874	-1.15495	Down
LEF1	2.12999	7.63956	4.347	0.002068	0.0703427	-1.16461	Up
SH3BP2	1.01065	8.541	4.34641	0.00206972	0.0703427	-1.16545	No
TENM1	2.67256	4.10095	4.34136	0.00208456	0.070657	-1.17262	Up
CYRIB	-0.748657	10.524	-4.33824	0.00209377	0.0706922	-1.17705	No
ANGPTL4	2.03789	6.75783	4.33723	0.00209678	0.0706922	-1.17849	Up
MSRB2	-0.908093	10.5944	-4.33407	0.0021062	0.0708211	-1.18299	No
MARCKSL1	1.3455	10.4622	4.33057	0.00211665	0.0709836	-1.18796	No
STOM	1.66833	9.12795	4.32175	0.00214329	0.0716869	-1.20052	Up
MT1H	1.03489	13.1847	4.31871	0.00215255	0.0718066	-1.20485	No
MAFB	1.8713	4.29234	4.31188	0.00217353	0.0723156	-1.21459	Up
CSGALNACT2	1.14548	9.04845	4.30741	0.00218739	0.0725614	-1.22098	No
AVPI1	-1.00396	9.61321	-4.3051	0.00219457	0.0725614	-1.22427	No
PRSS3	1.51464	9.06493	4.30396	0.00219814	0.0725614	-1.2259	Up
RAD51AP1	0.892199	9.82941	4.29931	0.0022127	0.0728519	-1.23253	No
TP73-AS1	-1.10638	7.62571	-4.28193	0.00226812	0.0743158	-1.25737	No
NNMT	-2.38863	8.80191	-4.28142	0.00226977	0.0743158	-1.25811	Down
WFS1	1.28225	9.71115	4.27936	0.00227643	0.0743158	-1.26105	No
PLEKHJ1	-0.886786	9.24899	-4.27805	0.00228067	0.0743158	-1.26292	No
GRK6	-0.801281	8.06485	-4.2648	0.00232417	0.0755386	-1.2819	No
IDS	1.21049	9.99371	4.25904	0.00234338	0.0759676	-1.29016	No
SCML1	-0.782086	9.11108	-4.25217	0.00236645	0.0765194	-1.3	No
MISP	1.52036	7.8751	4.25033	0.0023727	0.0765255	-1.30265	Up
VCPKMT	1.10462	7.38798	4.24341	0.00239628	0.0770894	-1.31258	No
NMI	-0.726549	9.63599	-4.23804	0.00241477	0.0774871	-1.3203	No
CALML4	1.4724	5.34798	4.23469	0.00242638	0.0776625	-1.32512	No
PRDM2	0.868424	7.94105	4.2314	0.00243782	0.0778316	-1.32984	No
TAP1	-0.796093	9.32146	-4.229	0.00244622	0.0779031	-1.3333	No
BLVRB	-1.10169	9.62026	-4.22472	0.00246124	0.0780215	-1.33945	No
NPHS2	-1.21706	3.22802	-4.22443	0.00246228	0.0780215	-1.33987	No
FKBP5	-2.53616	4.90435	-4.2158	0.00249292	0.0787948	-1.35229	Down
POR	-0.77496	7.84235	-4.20999	0.00251376	0.0792378	-1.36066	No
CAV2	-1.21179	10.5102	-4.20842	0.00251947	0.0792378	-1.36294	No
ATP13A2	1.52424	8.47644	4.20345	0.00253748	0.0794795	-1.37009	Up
CKAP4	-0.678202	12.0391	-4.20176	0.00254364	0.0794795	-1.37253	No
ARMC9	-1.07174	7.43071	-4.20065	0.00254771	0.0794795	-1.37413	No
ZFP36L2	-0.996677	9.48167	-4.19389	0.00257256	0.0794795	-1.38388	No
ZSCAN12	0.797483	7.50393	4.19286	0.00257639	0.0794795	-1.38538	No
GLRX	0.975172	11.1539	4.19245	0.00257791	0.0794795	-1.38597	No
COL6A3	1.36306	8.3874	4.18948	0.00258892	0.0794795	-1.39025	No
PSEN2	-1.1461	8.13003	-4.18932	0.00258953	0.0794795	-1.39049	No
INTS13	0.85095	9.47395	4.18928	0.00258966	0.0794795	-1.39054	No
LYST	-0.759759	7.13067	-4.18764	0.00259579	0.0794795	-1.39291	No
IGF2BP3	0.804107	9.58988	4.18572	0.00260298	0.0794795	-1.39569	No
TNFRSF1A	0.685285	11.0959	4.18488	0.0026061	0.0794795	-1.39689	No
CPLANE1	-1.27057	5.73244	-4.18271	0.00261426	0.0794795	-1.40004	No
FZD7	-1.16254	9.29225	-4.18247	0.00261516	0.0794795	-1.40038	No
NR6A1	0.763962	6.71828	4.17583	0.00264028	0.0800504	-1.40998	No
DHRS12	-0.730735	7.20462	-4.17324	0.00265015	0.0801576	-1.41373	No
LY6E	-1.93984	8.52489	-4.16807	0.00266994	0.0804574	-1.42121	Down
NME4	-0.765955	9.01658	-4.16733	0.00267279	0.0804574	-1.42228	No
RCN3	1.85079	6.61787	4.16341	0.00268792	0.0807207	-1.42795	Up
CLCC1	-1.09058	8.77399	-4.16158	0.00269504	0.0807427	-1.4306	No
CLN8	0.921424	7.16793	4.14533	0.00275898	0.0824628	-1.45416	No
SLCO1B3	2.08787	7.66904	4.13881	0.00278508	0.0830466	-1.46362	Up
PIR	-1.13228	6.79122	-4.12848	0.002827	0.0840984	-1.47862	No
CHST3	-0.976893	8.24947	-4.12104	0.00285759	0.0848088	-1.48943	No
COA1	-0.950996	9.48014	-4.11766	0.00287159	0.0848822	-1.49434	No
PSMB9	-0.95957	9.70559	-4.1161	0.00287808	0.0848822	-1.49661	No
TBC1D4	-0.959782	8.34818	-4.11559	0.00288021	0.0848822	-1.49735	No
POLR2E	0.60043	11.792	4.1084	0.00291037	0.0853749	-1.50782	No
EIF4A1	0.962651	8.16041	4.10734	0.00291486	0.0853749	-1.50936	No
INSR	-1.36655	7.52504	-4.10572	0.0029217	0.0853749	-1.51172	No
PLXND1	0.770423	9.10546	4.1052	0.00292394	0.0853749	-1.51249	No
RNF11	0.667383	10.6995	4.09686	0.00295949	0.086147	-1.52463	No
LIPA	-0.991697	10.9185	-4.09476	0.00296853	0.086147	-1.52769	No
FBXO24	-2.04596	4.12487	-4.09366	0.00297327	0.086147	-1.5293	Down
BST2	-0.885105	9.93216	-4.09265	0.00297764	0.086147	-1.53077	No
FRMD1	1.445	6.19571	4.08898	0.00299357	0.0864103	-1.53613	No
SCN3A	-1.25843	2.04686	-4.08605	0.0030063	0.0865801	-1.54039	No
DEXI	-0.901117	8.50438	-4.07939	0.00303557	0.0870755	-1.55012	No
HCFC1R1	-0.862754	9.6284	-4.079	0.00303728	0.0870755	-1.55069	No
SPRY1	1.13937	8.75434	4.0774	0.00304435	0.0870809	-1.55303	No
SLC25A21	1.73235	4.74174	4.07571	0.00305181	0.0870972	-1.55549	Up
EBI3	-2.724	4.02692	-4.07193	0.00306867	0.087335	-1.56102	Down
TNFRSF21	0.931278	11.8968	4.07037	0.00307563	0.087335	-1.5633	No
LMCD1	0.919165	7.92523	4.0692	0.00308087	0.087335	-1.565	No
FBXL14	0.816279	8.50403	4.06601	0.00309522	0.0875457	-1.56967	No
LY75	-0.871388	5.89942	-4.05385	0.00315048	0.0885745	-1.58745	No
IFT56	-0.775973	7.43278	-4.05158	0.00316092	0.0885745	-1.59077	No
SERPIND1	2.13255	5.0819	4.05095	0.00316387	0.0885745	-1.59171	Up
GPR153	1.24876	9.58146	4.04956	0.00317027	0.0885745	-1.59374	No
HSPB8	-1.18939	7.71512	-4.04902	0.00317277	0.0885745	-1.59453	No
F13A1	0.895963	7.17363	4.04838	0.0031757	0.0885745	-1.59546	No
ZBTB48	1.86086	4.85082	4.04732	0.00318064	0.0885745	-1.59702	Up
EDN2	-2.08581	5.2999	-4.04371	0.00319741	0.0886374	-1.6023	Down
BDH1	-0.852561	8.14348	-4.04234	0.0032038	0.0886374	-1.6043	No
ARHGEF4	-0.669155	7.44866	-4.04232	0.00320393	0.0886374	-1.60435	No
TNS3	-0.890702	10.3216	-4.03603	0.00323347	0.0891051	-1.61356	No
ZNF580	-0.76053	9.12327	-4.03572	0.00323493	0.0891051	-1.61402	No
TRIO	-0.799088	9.6642	-4.03383	0.00324383	0.0891561	-1.61678	No
PHYH	-0.647796	9.69737	-4.02634	0.00327954	0.0899418	-1.62777	No
CTDSPL	-1.06327	10.2437	-4.02151	0.00330276	0.0902539	-1.63486	No
TXNRD1	-0.720103	12.4333	-4.02101	0.00330519	0.0902539	-1.6356	No
VOPP1	-0.733864	11.1849	-4.01494	0.00333464	0.0908618	-1.64451	No
RACGAP1	0.717069	10.9458	4.00954	0.00336108	0.0911676	-1.65244	No
EIF1AX	-0.815536	10.9085	-4.00851	0.00336617	0.0911676	-1.65396	No
ARHGEF5	-1.29147	7.30508	-4.00824	0.0033675	0.0911676	-1.65436	No
MCRS1	0.630122	9.55677	4.00499	0.00338354	0.0914061	-1.65913	No
GYG2	-0.907315	6.77856	-3.99937	0.00341152	0.0919656	-1.6674	No
IQGAP2	0.820709	6.3193	3.99097	0.00345375	0.092897	-1.67976	No
CALB2	-1.20133	10.566	-3.98959	0.00346077	0.092897	-1.6818	No
TRAPPC2	-0.979519	7.86417	-3.98653	0.00347633	0.092987	-1.6863	No
ECHDC3	-1.0039	9.3819	-3.98552	0.00348148	0.092987	-1.68779	No
TNIK	-0.658112	7.61134	-3.98277	0.00349556	0.092987	-1.69184	No
C8A	1.49251	4.34428	3.98222	0.00349836	0.092987	-1.69264	No
STAM2	-0.654993	7.65123	-3.98173	0.0035009	0.092987	-1.69337	No
TCTA	-0.630573	9.09273	-3.97625	0.00352917	0.0935414	-1.70145	No
CIAO1	-0.889932	9.01322	-3.971	0.0035565	0.0939392	-1.7092	No
CSTF2T	0.891373	8.33413	3.97051	0.00355903	0.0939392	-1.70991	No
MICALL2	0.993541	7.70817	3.96757	0.00357447	0.0939731	-1.71426	No
SAC3D1	-0.827963	9.72072	-3.96645	0.00358036	0.0939731	-1.71591	No
QPCT	1.24591	6.57305	3.96602	0.00358262	0.0939731	-1.71655	No
MEST	-1.02509	9.35367	-3.96314	0.00359782	0.0941764	-1.7208	No
RLF	0.730186	8.69466	3.96125	0.00360779	0.0941968	-1.72358	No
HOXB6	2.63793	4.04402	3.95997	0.0036146	0.0941968	-1.72547	Up
SLC19A2	-0.859652	7.98999	-3.95763	0.00362708	0.0941968	-1.72893	No
MT1G	1.12085	12.0075	3.95232	0.00365549	0.0941968	-1.73677	No
INTS6	-0.919543	7.57921	-3.94941	0.00367121	0.0941968	-1.74108	No
PTPRN2	5.34056	6.03508	3.94887	0.00367411	0.0941968	-1.74187	Up
NUP205	-0.815056	10.1159	-3.94846	0.00367632	0.0941968	-1.74247	No
ITGA1	2.20197	4.06292	3.94809	0.00367832	0.0941968	-1.74302	Up
SMAGP	0.904788	10.5631	3.94718	0.00368329	0.0941968	-1.74438	No
PHKA1	-0.727065	7.66032	-3.94513	0.0036944	0.0941968	-1.7474	No
ADCY7	-1.14538	7.16902	-3.94493	0.0036955	0.0941968	-1.7477	No
PKD1	0.888316	7.29939	3.94422	0.00369935	0.0941968	-1.74875	No
EN2	-1.39397	6.04746	-3.94357	0.0037029	0.0941968	-1.74971	No
ESYT1	0.790782	10.1347	3.94357	0.0037029	0.0941968	-1.74971	No
PTEN	-0.806595	9.80255	-3.93961	0.00372456	0.0945574	-1.75556	No
ADCK2	-0.895081	8.62565	-3.934	0.00375546	0.0951509	-1.76386	No
SMIM10L1	0.968545	9.65738	3.93212	0.00376593	0.0951525	-1.76666	No
KDM5B	-0.799128	8.9829	-3.93128	0.00377058	0.0951525	-1.7679	No
CHPT1	-0.694143	10.3805	-3.92988	0.00377839	0.0951596	-1.76997	No
UBE2S	0.69551	13.0506	3.92649	0.00379731	0.0952927	-1.77499	No
INPP5A	0.674505	10.2179	3.92623	0.00379874	0.0952927	-1.77537	No
ESPL1	0.691861	9.91036	3.92446	0.00380869	0.0953529	-1.77799	No
CDIP1	-0.960747	6.82204	-3.92254	0.00381951	0.095435	-1.78084	No
ALDH4A1	-0.627075	7.34022	-3.91776	0.00384652	0.0957733	-1.78792	No
PLCXD1	-0.722847	7.75848	-3.91684	0.00385175	0.0957733	-1.78928	No
FBXW4	-1.0508	8.05472	-3.91613	0.00385578	0.0957733	-1.79033	No
RBM47	-1.07853	9.02624	-3.90708	0.00390768	0.0962911	-1.80376	No
PARD6B	-1.90731	5.81649	-3.90622	0.00391267	0.0962911	-1.80504	Down
PIGB	-0.745042	8.16941	-3.90564	0.00391601	0.0962911	-1.80589	No
EEA1	-0.749302	6.78912	-3.90515	0.00391888	0.0962911	-1.80663	No
DOP1B	-0.833956	7.28662	-3.90469	0.00392151	0.0962911	-1.8073	No
HAS2	1.82443	6.32283	3.90284	0.00393224	0.0962911	-1.81005	Up
MALT1	-0.751002	7.86549	-3.90173	0.00393874	0.0962911	-1.81171	No
PAQR6	0.788685	6.85634	3.90068	0.00394482	0.0962911	-1.81325	No
DUSP10	-1.08931	8.97133	-3.90062	0.00394517	0.0962911	-1.81334	No
HOXD1	0.967821	7.99078	3.89437	0.0039818	0.096998	-1.82262	No
CYP24A1	1.39986	5.45664	3.89246	0.0039931	0.0970861	-1.82547	No
ALDOC	1.21297	7.57662	3.8851	0.00403687	0.0979241	-1.83641	No
P3H4	2.68316	5.49042	3.88303	0.00404925	0.0979241	-1.83949	Up
WRAP53	0.621324	10.417	3.88277	0.0040508	0.0979241	-1.83987	No
WASF3	-1.00418	7.9499	-3.88129	0.00405971	0.0979522	-1.84208	No
LGALS2	-1.50224	3.63188	-3.87933	0.00407152	0.09805	-1.84499	Down
TAOK3	-0.722982	8.7498	-3.87237	0.00411369	0.0988771	-1.85534	No
SEC14L2	1.51355	6.303	3.87108	0.00412157	0.0988785	-1.85726	Up
ENO2	0.68306	9.41199	3.86944	0.00413165	0.0989327	-1.85971	No
ZNF355P	-0.603383	5.03154	-3.86663	0.0041489	0.0989709	-1.86389	No
TMED5	-0.904068	11.1614	-3.86437	0.00416281	0.0989709	-1.86725	No
KIT	-1.62464	4.70669	-3.86417	0.00416403	0.0989709	-1.86755	Down
DIAPH2	-0.895169	8.35055	-3.86409	0.00416456	0.0989709	-1.86767	No
NEU1	-0.829493	9.96365	-3.86023	0.00418847	0.0993524	-1.87342	No
HMBS	-0.709746	10.4135	-3.85837	0.00420005	0.0994406	-1.87619	No
ITPKB	-2.20456	5.22367	-3.85631	0.00421289	0.099558	-1.87926	Down
MED21	0.685005	9.88735	3.85366	0.00422951	0.0997643	-1.88321	No
RRAS2	-0.662952	10.7984	-3.85213	0.00423912	0.0997856	-1.88549	No
SERPINE1	-1.32861	11.4429	-3.85101	0.00424619	0.0997856	-1.88716	No
SEMA3A	1.42664	7.15093	3.8461	0.00427732	0.100331	-1.89449	No
CAPRIN2	0.799037	8.66897	3.84211	0.00430274	0.100701	-1.90044	No
TMEM39B	0.743753	8.45037	3.84003	0.0043161	0.100701	-1.90355	No
ORMDL2	0.735863	10.1751	3.83989	0.004317	0.100701	-1.90376	No
ENPP4	1.60687	8.22433	3.837	0.00433559	0.100793	-1.90807	Up
RAB38	1.00767	7.81074	3.83679	0.00433691	0.100793	-1.90838	No
IFT88	-0.770138	8.1587	-3.8341	0.00435432	0.100919	-1.9124	No
UBE2E3	0.694061	11.4679	3.83202	0.00436779	0.100919	-1.9155	No
ZNF609	-0.948528	6.75932	-3.83081	0.0043757	0.100919	-1.91732	No
ZCCHC24	0.848841	9.65494	3.83046	0.00437794	0.100919	-1.91783	No
ACAT1	-0.959324	11.8201	-3.8298	0.00438224	0.100919	-1.91881	No
PMS2P1	-0.583805	9.59524	-3.82632	0.00440504	0.10126	-1.92402	No
MARCHF3	-0.999177	7.81903	-3.82307	0.00442641	0.101373	-1.92888	No
CREG1	-0.913269	9.9977	-3.82244	0.00443052	0.101373	-1.92981	No
QSOX1	0.838725	11.6535	3.82191	0.00443403	0.101373	-1.93061	No
PDE4DIP	-0.822778	7.87856	-3.81946	0.00445023	0.10156	-1.93427	No
STX1A	1.20816	8.71196	3.8131	0.00449267	0.102172	-1.94379	No
NRAS	-0.651975	9.57469	-3.81302	0.0044932	0.102172	-1.94391	No
MKRN1	-0.705743	9.96752	-3.81009	0.00451283	0.102352	-1.94828	No
CEBPD	-1.23225	9.45017	-3.80942	0.00451733	0.102352	-1.94928	No
POLI	-1.14544	6.01748	-3.80672	0.00453557	0.102582	-1.95333	No
MARS1	0.819091	10.9336	3.80091	0.00457508	0.103291	-1.96203	No
CORO2B	1.03068	7.38751	3.79778	0.00459648	0.103454	-1.96671	No
PAQR5	-0.77023	6.61313	-3.79746	0.00459867	0.103454	-1.96719	No
TM6SF2	-0.910984	5.28152	-3.79401	0.00462245	0.103703	-1.97237	No
ATG101	0.803265	9.20124	3.7926	0.00463221	0.103703	-1.97448	No
SORD	-0.918606	9.72875	-3.79124	0.00464164	0.103703	-1.97652	No
GRIN2A	1.31328	4.36607	3.7911	0.00464257	0.103703	-1.97673	No
GTF2IRD1	-0.590344	9.82522	-3.78878	0.00465867	0.103824	-1.9802	No
UNC50	-0.703855	9.46128	-3.78793	0.00466463	0.103824	-1.98148	No
FOXJ3	0.693407	9.47253	3.78651	0.00467454	0.103824	-1.98361	No
CDCA3	0.905877	10.3484	3.78507	0.00468457	0.103824	-1.98576	No
EPHX1	-1.1828	9.11369	-3.78444	0.00468902	0.103824	-1.98672	No
HNRNPH3	0.74943	10.0545	3.78269	0.00470132	0.10385	-1.98934	No
CEBPB	0.726936	12.0711	3.78193	0.00470666	0.10385	-1.99048	No
CCS	-0.586193	7.78503	-3.77787	0.00473527	0.1043	-1.99656	No
NEAT1	-1.04154	7.36003	-3.77549	0.00475219	0.104402	-2.00014	No
BTN3A1	-0.842901	8.03159	-3.77489	0.00475643	0.104402	-2.00104	No
LETMD1	0.685409	8.87405	3.77214	0.00477604	0.104411	-2.00516	No
ADGRG6	-1.14522	8.05737	-3.7713	0.00478204	0.104411	-2.00642	No
TUBB1	-1.96116	4.82355	-3.77104	0.00478395	0.104411	-2.00682	Down
GAS2L1	0.690803	10.8149	3.77021	0.00478986	0.104411	-2.00806	No
CCDC81	2.06174	3.81519	3.76844	0.00480254	0.104471	-2.01072	Up
TRIM10	-0.622442	6.9526	-3.76753	0.00480913	0.104471	-2.01209	No
KLC1	0.660901	9.71255	3.76373	0.00483654	0.104886	-2.01779	No
TMEM156	1.3435	6.15078	3.76173	0.00485104	0.10502	-2.0208	No
CD96	1.762	5.4365	3.75653	0.00488901	0.105661	-2.02862	Up
CTDSP2	0.620978	10.66	3.75448	0.00490405	0.105789	-2.0317	No
PRKCZ	2.27688	6.64578	3.7522	0.0049208	0.105789	-2.03512	Up
NCR3	-1.42227	5.62404	-3.75201	0.00492223	0.105789	-2.03541	No
APOBEC3G	2.14926	7.05366	3.7506	0.00493262	0.105789	-2.03752	Up
CFH	2.78358	5.46411	3.75004	0.00493678	0.105789	-2.03837	Up
VSNL1	0.951461	7.31645	3.74357	0.00498492	0.106527	-2.0481	No
CDR2L	-1.2148	7.92376	-3.74315	0.00498806	0.106527	-2.04874	No
SLC16A3	0.99701	11.5125	3.7343	0.00505475	0.107737	-2.06206	No
BCS1L	0.661492	9.33483	3.73263	0.00506747	0.107737	-2.06458	No
PMP22	0.742067	11.3186	3.73226	0.00507028	0.107737	-2.06513	No
RNF14	-0.65815	9.10687	-3.72924	0.00509335	0.107882	-2.06969	No
MPP1	-0.761071	9.6285	-3.72913	0.00509418	0.107882	-2.06985	No
PLAAT1	1.16543	6.00092	3.72615	0.00511699	0.108089	-2.07433	No
SNAP91	2.00298	6.05501	3.72563	0.00512104	0.108089	-2.07512	Up
NCAPD2	0.789995	9.70303	3.72325	0.00513933	0.108294	-2.0787	No
ABCB9	1.63133	7.43094	3.7218	0.00515055	0.108327	-2.08089	Up
HJURP	0.711249	10.5472	3.71893	0.00517284	0.108327	-2.08522	No
ELF1	-0.688484	8.30554	-3.7184	0.00517697	0.108327	-2.08602	No
DOLPP1	0.593377	9.77989	3.71768	0.00518258	0.108327	-2.08711	No
DCLK1	2.58231	6.17396	3.71751	0.00518391	0.108327	-2.08736	Up
NOTCH2	-0.630745	11.1391	-3.71643	0.00519231	0.108327	-2.08899	No
MEP1A	-1.75414	3.75318	-3.71358	0.00521465	0.108572	-2.09329	Down
ARL4D	0.683445	8.40796	3.71118	0.00523347	0.108572	-2.0969	No
DNAJC22	0.766829	7.19619	3.71042	0.00523949	0.108572	-2.09806	No
SIGIRR	0.584316	8.509	3.71038	0.0052398	0.108572	-2.09812	No
TIMP3	1.23606	10.3629	3.70701	0.00526647	0.108572	-2.10321	No
RAB13	0.689744	11.2447	3.70591	0.00527517	0.108572	-2.10486	No
PAX2	-0.992954	6.01303	-3.70567	0.00527707	0.108572	-2.10522	No
RALBP1	-0.580301	10.0027	-3.70397	0.00529056	0.108572	-2.10779	No
COL8A1	-0.902567	5.91634	-3.70273	0.00530047	0.108572	-2.10966	No
DDX4	0.789065	2.43247	3.70157	0.00530974	0.108572	-2.11141	No
NECAP2	0.610709	10.1023	3.70147	0.0053105	0.108572	-2.11156	No
CD22	-0.713023	8.11949	-3.69976	0.00532427	0.108572	-2.11415	No
TBC1D12	-0.81324	8.67943	-3.69966	0.005325	0.108572	-2.11429	No
SLC35A3	-0.936228	8.48686	-3.69869	0.00533284	0.108572	-2.11577	No
CLDN15	-0.993674	5.20008	-3.69868	0.00533286	0.108572	-2.11577	No
LTBR	0.748902	8.76504	3.69553	0.00535829	0.108914	-2.12054	No
ZNF514	-0.91596	7.02745	-3.69441	0.00536727	0.108922	-2.12222	No
H1-0	0.770215	11.0818	3.69267	0.00538141	0.109034	-2.12486	No
EIF2S3	-0.922231	9.80721	-3.68911	0.00541038	0.109258	-2.13024	No
PPP2R3B	-2.30387	5.51325	-3.68823	0.00541753	0.109258	-2.13156	Down
KLHL7	-0.8192	9.0008	-3.68812	0.0054184	0.109258	-2.13172	No
FCGRT	-2.27904	5.91478	-3.68502	0.0054438	0.109595	-2.13641	Down
EFHD1	-0.558901	8.22585	-3.68312	0.00545941	0.109674	-2.13928	No
LAG3	1.84656	4.51085	3.68047	0.00548129	0.109674	-2.14329	Up
SAP130	-0.625335	9.11672	-3.68044	0.00548151	0.109674	-2.14333	No
CCK	1.55022	4.67955	3.68007	0.0054846	0.109674	-2.1439	Up
N4BP3	-0.959359	6.55156	-3.67929	0.00549106	0.109674	-2.14508	No
DOCK10	2.83887	4.37689	3.67707	0.00550951	0.109869	-2.14844	Up
TMEM248	-0.779213	10.2935	-3.67406	0.0055346	0.110195	-2.153	No
SOD1	-0.720842	12.682	-3.66998	0.0055688	0.110702	-2.15917	No
PLA2G4A	3.50187	5.0507	3.66893	0.00557757	0.110702	-2.16075	Up
GRAMD2B	-1.03288	8.30635	-3.66261	0.00563111	0.111462	-2.17033	No
PRMT2	0.7617	9.47084	3.66233	0.00563347	0.111462	-2.17075	No
ITGB2	1.1519	7.59286	3.65259	0.00571704	0.112663	-2.18551	No
SLC4A7	1.07005	7.14591	3.65247	0.00571803	0.112663	-2.18568	No
ANTXR1	-0.774793	6.59105	-3.65214	0.00572094	0.112663	-2.18619	No
GPD1L	-0.726184	8.79121	-3.64977	0.00574144	0.112891	-2.18977	No
FAM110B	1.42272	4.53927	3.64643	0.00577052	0.113071	-2.19484	No
PHLPP1	-0.673342	7.13427	-3.64613	0.00577319	0.113071	-2.1953	No
NEDD9	-1.78496	6.88976	-3.6453	0.00578041	0.113071	-2.19655	Down
PDE9A	-1.54885	3.69208	-3.6439	0.00579272	0.113071	-2.19869	Down
CTSS	-1.77884	8.11246	-3.6436	0.00579531	0.113071	-2.19913	Down
CBR1	-1.00325	9.5362	-3.64066	0.00582119	0.113401	-2.2036	No
MAP4K5	0.885885	8.54388	3.63658	0.00585719	0.113927	-2.20978	No
DUSP3	-0.660883	9.33147	-3.6327	0.00589174	0.114381	-2.21567	No
HLA-G	-0.922865	12.559	-3.63193	0.00589861	0.114381	-2.21684	No
MRPL33	-0.90416	11.1344	-3.62977	0.00591791	0.114427	-2.22011	No
DDAH1	-0.776357	11.8691	-3.62964	0.0059191	0.114427	-2.22031	No
ZCCHC2	-0.832114	6.68311	-3.62789	0.00593488	0.114557	-2.22298	No
FLNC	-1.15872	9.62236	-3.62588	0.00595294	0.11473	-2.22603	No
SULT1C2	1.72633	5.5502	3.61665	0.00603686	0.116116	-2.24005	Up
PID1	1.12845	7.22989	3.61393	0.00606177	0.116116	-2.24418	No
ADAM10	-0.874064	11.2728	-3.61367	0.00606418	0.116116	-2.24458	No
GOLGA1	0.707477	8.58025	3.61185	0.00608094	0.116116	-2.24734	No
ALOX5	-3.04843	5.65722	-3.61152	0.00608404	0.116116	-2.24785	Down
TLR4	1.32423	7.5675	3.61134	0.00608569	0.116116	-2.24812	No
PCDHA9	-0.725457	6.83238	-3.61024	0.00609582	0.116116	-2.24979	No
MIS12	0.668806	9.14542	3.60997	0.00609832	0.116116	-2.2502	No
HLA-F	-0.859037	11.5712	-3.60289	0.00616427	0.11693	-2.26098	No
SAFB2	0.573638	9.74089	3.60238	0.00616905	0.11693	-2.26175	No
RNF40	0.712931	9.07241	3.60229	0.00616983	0.11693	-2.26188	No
CD59	0.786335	12.7572	3.60107	0.00618125	0.11693	-2.26373	No
ITPR1	0.703062	6.90961	3.5995	0.00619606	0.11693	-2.26613	No
NTHL1	-0.63885	7.53075	-3.59935	0.00619745	0.11693	-2.26635	No
NCSTN	-0.679263	9.58354	-3.5975	0.00621492	0.11693	-2.26917	No
NDUFV2	-0.845353	11.4454	-3.59749	0.00621504	0.11693	-2.26919	No
CCN2	1.12786	11.3959	3.59562	0.0062327	0.117027	-2.27204	No
MACROD1	-0.98871	7.30367	-3.59497	0.00623884	0.117027	-2.27302	No
ZNF614	0.605852	7.09693	3.59401	0.00624796	0.117027	-2.27448	No
ZBED1	-0.753702	7.6908	-3.59106	0.00627599	0.117378	-2.27897	No
DYSF	-0.749167	8.70419	-3.58879	0.00629771	0.117384	-2.28243	No
GSAP	0.959886	8.31525	3.58856	0.00629994	0.117384	-2.28278	No
NDST1	-0.763878	8.84667	-3.58812	0.00630416	0.117384	-2.28345	No
ZNF532	-2.46109	6.81919	-3.58676	0.00631723	0.117454	-2.28553	Down
ADAMTS3	0.996247	6.16332	3.58477	0.00633636	0.117548	-2.28856	No
RNH1	0.80551	11.7974	3.5843	0.00634086	0.117548	-2.28927	No
KANK3	-1.46803	4.45726	-3.57993	0.0063832	0.118136	-2.29593	No
PDE2A	1.21165	7.9257	3.57909	0.00639128	0.118136	-2.2972	No
NF1	-1.22734	6.7296	-3.57732	0.00640855	0.11822	-2.2999	No
CYP4B1	-2.24595	3.29062	-3.57614	0.00642012	0.11822	-2.30171	Down
COL8A2	0.774559	7.01784	3.57575	0.00642386	0.11822	-2.30229	No
IFI27	-1.84561	9.68368	-3.57433	0.00643782	0.118304	-2.30447	Down
IL1B	1.90094	8.74216	3.56972	0.00648316	0.118921	-2.31149	Up
FKBP11	1.22971	7.49847	3.56675	0.00651257	0.118921	-2.31603	No
OTUB2	0.588957	9.51527	3.56635	0.00651652	0.118921	-2.31663	No
SMG9	0.600999	8.80408	3.56509	0.00652905	0.118921	-2.31856	No
TPBG	1.28469	10.5588	3.56362	0.00654363	0.118921	-2.32079	No
S100A7	0.650111	2.81484	3.56356	0.00654422	0.118921	-2.32088	No
TFPI2	-1.27062	10.9603	-3.56282	0.00655161	0.118921	-2.32201	No
ZRSR2	-0.735841	8.13655	-3.56244	0.00655538	0.118921	-2.32259	No
PPP2R5C	0.636945	10.0645	3.56238	0.00655605	0.118921	-2.32269	No
EPHX2	-0.726967	3.95159	-3.5575	0.00660494	0.119636	-2.33013	No
NENF	-0.738623	10.5122	-3.55502	0.00662997	0.119722	-2.33391	No
ULK2	-0.659802	6.93921	-3.55466	0.00663368	0.119722	-2.33447	No
GAL	-1.86078	6.49534	-3.55321	0.0066483	0.119722	-2.33668	Down
CCT6B	-0.576802	7.19727	-3.55215	0.00665903	0.119722	-2.33829	No
GCFC2	-1.1952	7.55943	-3.55198	0.00666078	0.119722	-2.33856	No
PIEZO1	0.843521	9.30485	3.55142	0.00666649	0.119722	-2.33941	No
NGRN	0.829171	11.3209	3.54778	0.00670363	0.119941	-2.34498	No
MORC4	-1.1342	10.1271	-3.54661	0.00671559	0.119941	-2.34676	No
MATN3	-1.59935	3.62882	-3.54637	0.00671809	0.119941	-2.34713	Down
CENPBD2P	0.833808	8.57288	3.54604	0.00672146	0.119941	-2.34763	No
TUBA3D	0.688329	9.26535	3.54558	0.00672609	0.119941	-2.34832	No
KDELR3	-0.853853	9.277	-3.53272	0.00685949	0.122131	-2.36798	No
FOXO3	-0.712482	9.07517	-3.53188	0.00686826	0.122131	-2.36926	No
TFAP2B	-1.75702	2.89992	-3.53001	0.0068879	0.12215	-2.37212	Down
GASK1B	-2.01176	3.27729	-3.52852	0.00690361	0.12215	-2.3744	Down
GFPT2	0.825688	10.6627	3.52838	0.00690514	0.12215	-2.37462	No
TNS1	1.6154	6.32181	3.52743	0.00691513	0.12215	-2.37607	Up
TGFBR2	0.826204	11.3149	3.5272	0.00691762	0.12215	-2.37643	No
TGM2	-0.829753	11.0538	-3.52486	0.00694233	0.122415	-2.38	No
HMGB3P1	0.82348	8.59278	3.52279	0.00696442	0.122634	-2.38318	No
EXT1	-0.78982	11.2506	-3.52146	0.00697855	0.122666	-2.3852	No
PCTP	-1.27924	7.62624	-3.5208	0.00698564	0.122666	-2.38622	No
MTR	-0.806794	8.52678	-3.51404	0.00705821	0.123624	-2.39656	No
GFUS	-0.67043	9.7209	-3.51219	0.0070782	0.123624	-2.39939	No
ASPHD1	-0.688305	3.65915	-3.51162	0.00708438	0.123624	-2.40027	No
ALDH3A2	0.745941	9.79699	3.51146	0.00708611	0.123624	-2.40051	No
RBPMS	-1.14113	8.2468	-3.51118	0.00708912	0.123624	-2.40094	No
ZNF239	-0.768312	7.79277	-3.50614	0.00714402	0.12441	-2.40866	No
CKB	0.724426	9.14011	3.50276	0.00718107	0.124883	-2.41383	No
TMEM87A	0.556111	9.79452	3.50068	0.00720396	0.12502	-2.41701	No
CD79B	-0.876957	5.11047	-3.50025	0.00720872	0.12502	-2.41768	No
GNB3	-0.688287	7.46069	-3.4974	0.00724029	0.125396	-2.42205	No
ABCA2	-0.620565	7.74432	-3.49418	0.0072761	0.125844	-2.42698	No
LMNA	0.862068	12.4596	3.49217	0.00729853	0.126059	-2.43006	No
NYNRIN	0.706648	3.27278	3.49109	0.00731063	0.126096	-2.43172	No
RAB11FIP1	-1.01342	7.37761	-3.48993	0.00732366	0.126149	-2.4335	No
TACSTD2	-1.42164	11.1533	-3.48693	0.00735734	0.126556	-2.43809	No
ZNF324	1.46966	5.88614	3.48061	0.00742898	0.127615	-2.44778	No
PRIM1	0.768771	9.98903	3.4754	0.0074886	0.128465	-2.45578	No
CIDEC	0.640287	7.61825	3.47393	0.00750556	0.128581	-2.45804	No
NACA2	0.824956	4.96304	3.46888	0.00756396	0.129406	-2.46579	No
ARHGAP32	-0.757071	8.16916	-3.46734	0.00758187	0.129537	-2.46816	No
IDE	-1.16153	9.26629	-3.46299	0.00763264	0.130113	-2.47483	No
CHCHD3	-0.703333	10.7516	-3.46256	0.00763778	0.130113	-2.4755	No
PCSK1	1.09805	3.2427	3.46182	0.00764642	0.130113	-2.47663	No
CRIP2	2.11273	6.77209	3.46063	0.00766047	0.130177	-2.47847	Up
ZNF185	0.996488	10.958	3.45795	0.00769208	0.130538	-2.48259	No
LRRC32	1.25466	4.08736	3.45489	0.0077283	0.130686	-2.48728	No
FHL1	1.09598	10.0127	3.45284	0.0077527	0.130686	-2.49044	No
CAPN1	-1.01402	8.73645	-3.45238	0.00775815	0.130686	-2.49114	No
GEM	0.742404	9.84249	3.4519	0.00776393	0.130686	-2.49188	No
TSPAN9	0.66424	8.34622	3.45175	0.00776562	0.130686	-2.4921	No
USP15	0.665723	8.85587	3.44897	0.00779892	0.130686	-2.49638	No
PSMC3IP	0.758775	9.28184	3.44896	0.00779909	0.130686	-2.4964	No
GUSB	-0.910503	10.5954	-3.44892	0.00779956	0.130686	-2.49646	No
TSPOAP1	-2.07395	5.21904	-3.44884	0.00780049	0.130686	-2.49658	Down
NOC2L	0.715087	9.08944	3.44853	0.00780423	0.130686	-2.49706	No
ARHGEF40	-0.692199	7.50599	-3.44767	0.00781451	0.130686	-2.49838	No
TRIM56	-0.930408	7.08551	-3.44664	0.00782688	0.130689	-2.49996	No
ANXA6	0.854282	11.2903	3.44522	0.00784401	0.130689	-2.50214	No
TRIB1	0.758185	8.01129	3.44509	0.00784567	0.130689	-2.50235	No
CFB	-1.56417	7.91258	-3.44403	0.00785841	0.130729	-2.50398	Down
INPP4A	-0.716263	6.81367	-3.44175	0.00788604	0.131012	-2.50748	No
SLC6A16	-1.40919	5.54105	-3.44068	0.00789898	0.131012	-2.50912	No
SERGEF	-1.89494	5.42428	-3.44007	0.00790649	0.131012	-2.51007	Down
ITPR3	-0.662168	11.379	-3.43861	0.00792417	0.131133	-2.51231	No
FBXO41	-0.76326	8.03511	-3.4344	0.00797579	0.131787	-2.5188	No
HIP1	-0.928655	6.69013	-3.43344	0.00798752	0.131787	-2.52027	No
SEL1L3	1.28387	6.49592	3.42852	0.00804824	0.131787	-2.52783	No
C15orf39	0.700315	8.46645	3.42778	0.00805748	0.131787	-2.52898	No
CAPZA2	-0.786174	10.8152	-3.42718	0.00806493	0.131787	-2.5299	No
STAT1	-0.532202	10.5469	-3.42717	0.00806504	0.131787	-2.52992	No
BCL2L11	-0.669198	6.29265	-3.42626	0.00807633	0.131787	-2.53132	No
PHYHIP	-1.75822	3.88386	-3.42473	0.00809545	0.131787	-2.53368	Down
OBSL1	-0.828117	8.00422	-3.42453	0.00809787	0.131787	-2.53398	No
IFT46	0.5997	9.00129	3.42313	0.00811532	0.131787	-2.53613	No
FNDC3A	-0.533613	9.05874	-3.42263	0.00812161	0.131787	-2.5369	No
GIT1	0.742204	8.76315	3.4226	0.00812196	0.131787	-2.53695	No
ASPSCR1	0.79959	7.61266	3.42168	0.00813355	0.131787	-2.53837	No
NECAP1	0.728373	8.6151	3.4216	0.00813452	0.131787	-2.53849	No
DYNC1I2	-0.553041	11.5195	-3.42149	0.00813595	0.131787	-2.53867	No
SMCO4	-0.653482	8.78633	-3.42106	0.00814129	0.131787	-2.53932	No
CCNE1	-0.874416	8.43801	-3.41982	0.00815693	0.131787	-2.54124	No
SOD3	0.870612	8.09924	3.41978	0.00815741	0.131787	-2.5413	No
ACAP1	-1.54362	4.05794	-3.41943	0.00816177	0.131787	-2.54183	Down
WWC1	-1.02655	9.0107	-3.41641	0.0081999	0.132234	-2.54649	No
PNMA1	0.531907	10.8906	3.41378	0.00823312	0.1326	-2.55053	No
SPATA20	-0.601511	9.5934	-3.41135	0.00826414	0.132878	-2.55429	No
CACNA2D3	0.688758	3.69557	3.41078	0.00827135	0.132878	-2.55516	No
SLC25A40	-1.16393	6.81622	-3.40844	0.00830122	0.133071	-2.55876	No
SLIT2	1.12929	8.59188	3.40813	0.00830518	0.133071	-2.55924	No
MTA2	1.51379	4.59895	3.40737	0.00831499	0.133071	-2.56042	Up
SMAD6	2.50055	5.37793	3.40387	0.00835996	0.133622	-2.5658	Up
SFSWAP	0.666281	8.59879	3.40243	0.00837865	0.133663	-2.56804	No
PRSS12	1.0648	6.40195	3.40152	0.00839031	0.133663	-2.56943	No
H3C12	-1.5048	4.80854	-3.40122	0.00839424	0.133663	-2.56989	Down
PMS2P3	-0.506578	8.97365	-3.39801	0.00843595	0.134158	-2.57485	No
IGKV1D-13	1.295	7.25398	3.3963	0.00845819	0.134197	-2.57747	No
C7orf25	-0.538049	8.021	-3.3962	0.00845961	0.134197	-2.57764	No
KCNS3	1.62322	7.00754	3.39447	0.0084822	0.134363	-2.58031	Up
KCNAB2	-1.47129	5.73015	-3.39301	0.00850128	0.134363	-2.58255	No
NEMP1	0.597213	9.35099	3.39262	0.00850648	0.134363	-2.58316	No
KRT86	1.07547	7.99099	3.39215	0.00851259	0.134363	-2.58388	No
YTHDF2	0.556017	10.5424	3.39003	0.0085406	0.134534	-2.58716	No
TF	1.52193	5.41405	3.38958	0.00854645	0.134534	-2.58784	Up
PRPF6	1.01649	9.66715	3.38891	0.00855533	0.134534	-2.58888	No
BMPR1A	-0.74596	8.55536	-3.38757	0.00857309	0.134646	-2.59095	No
CABYR	0.86433	7.53092	3.38427	0.00861688	0.135066	-2.59604	No
EPHA4	1.39891	4.37348	3.38394	0.00862123	0.135066	-2.59655	No
PFDN5	0.77102	11.8905	3.38202	0.00864691	0.135301	-2.59952	No
HMGB3	0.789032	10.9542	3.3806	0.00866591	0.13543	-2.60171	No
ATP9B	-1.44441	8.18419	-3.37816	0.00869868	0.13569	-2.60548	No
IRAK3	2.34595	4.12874	3.377	0.00871428	0.13569	-2.60727	Up
CCNL2	1.80335	6.64898	3.37628	0.00872396	0.13569	-2.60837	Up
IFNA21	-1.19958	4.08776	-3.37617	0.00872546	0.13569	-2.60855	No
STARD7	-0.677416	11.5156	-3.3728	0.00877101	0.136231	-2.61374	No
USP9Y	2.18074	3.52455	3.37083	0.00879776	0.136331	-2.61679	Up
MAPKAPK3	-0.567427	10.4513	-3.37074	0.00879902	0.136331	-2.61693	No
GLI2	-0.80828	6.61312	-3.36821	0.00883351	0.136698	-2.62083	No
IFIT1	-1.6323	9.50712	-3.36581	0.0088664	0.136991	-2.62455	Down
KHDRBS3	2.78626	7.5554	3.36436	0.0088863	0.136991	-2.62678	Up
PSMG2	-0.754185	11.8011	-3.36401	0.00889119	0.136991	-2.62733	No
KRAS	0.707295	9.88429	3.36274	0.00890858	0.136991	-2.62928	No
COLQ	-1.13069	4.21271	-3.36255	0.00891125	0.136991	-2.62958	No
HNRNPDL	0.659528	10.0871	3.3621	0.00891749	0.136991	-2.63028	No
EHD3	-2.04461	5.44071	-3.35996	0.008947	0.137278	-2.63358	Down
NALF1	1.37212	6.36502	3.35778	0.00897733	0.137539	-2.63696	No
CADM1	2.37035	6.33416	3.35717	0.00898576	0.137539	-2.63789	Up
GPR161	-0.658172	7.64021	-3.35539	0.00901062	0.137636	-2.64065	No
ZNF692	0.499759	8.14178	3.35515	0.00901389	0.137636	-2.64102	No
GNPDA1	-0.653473	9.91345	-3.35234	0.00905325	0.138047	-2.64536	No
PCYOX1	-0.743507	7.35811	-3.3494	0.00909453	0.138047	-2.6499	No
NFKBIL1	1.6965	6.29578	3.34933	0.00909562	0.138047	-2.65003	Up
XK	1.00388	7.10173	3.34929	0.00909605	0.138047	-2.65007	No
OSBPL8	-0.833373	10.519	-3.34889	0.00910171	0.138047	-2.65069	No
DVL1	0.600337	9.18149	3.34857	0.00910631	0.138047	-2.6512	No
CAVIN3	0.785245	10.3518	3.34677	0.00913177	0.138267	-2.65398	No
MAGOHB	0.830255	7.0688	3.34473	0.00916057	0.138351	-2.65713	No
ZNF721	0.532312	8.25501	3.34425	0.00916738	0.138351	-2.65787	No
CDA	-1.18315	9.11705	-3.34406	0.00917015	0.138351	-2.65817	No
CASP4	0.754402	8.15014	3.34168	0.00920398	0.138696	-2.66184	No
GPR27	0.61064	6.95559	3.34057	0.00921985	0.138711	-2.66356	No
ASB8	0.756079	7.40252	3.33981	0.0092307	0.138711	-2.66474	No
MCL1	0.983525	11.6948	3.33904	0.00924184	0.138711	-2.66594	No
ABCA1	-1.26252	8.75128	-3.33855	0.00924884	0.138711	-2.6667	No
NUDC	0.606204	11.3497	3.33759	0.00926256	0.138731	-2.66818	No
RPGR	-0.788826	6.84869	-3.33693	0.00927212	0.138731	-2.6692	No
MAPRE2	-0.608225	8.94621	-3.33138	0.00935218	0.139491	-2.67778	No
CASP1	1.20343	8.09755	3.33112	0.00935606	0.139491	-2.6782	No
N6AMT1	-1.34003	6.43458	-3.32985	0.00937442	0.139491	-2.68015	No
SEMA3B	-1.71286	5.28539	-3.32943	0.00938059	0.139491	-2.68081	Down
PLAAT4	-2.06296	9.11191	-3.32916	0.00938455	0.139491	-2.68123	Down
FZD2	-0.798659	9.91666	-3.32884	0.00938911	0.139491	-2.68172	No
BSPRY	-1.81239	5.50178	-3.32453	0.00945219	0.140263	-2.6884	Down
DDIT3	0.551107	9.01004	3.32295	0.00947538	0.140318	-2.69084	No
ISG20	1.43754	8.14955	3.32276	0.0094781	0.140318	-2.69113	No
PTPRE	0.757235	9.71463	3.32018	0.00951614	0.140555	-2.69512	No
IGFALS	-1.35762	5.58967	-3.32017	0.00951635	0.140555	-2.69515	No
NIT2	-0.898496	10.1494	-3.31888	0.00953538	0.140672	-2.69714	No
SMTN	1.04864	9.72003	3.31441	0.0096019	0.141488	-2.70407	No
LOC105372602	-2.21624	4.73188	-3.31231	0.00963327	0.141785	-2.70733	Down
MSH3	0.561205	8.06226	3.31061	0.00965863	0.141902	-2.70995	No
SYBU	0.799465	7.37934	3.30967	0.00967283	0.141902	-2.71141	No
EMC10	-0.918453	3.57871	-3.30953	0.00967487	0.141902	-2.71162	No
MAP4K2	-0.70731	3.1325	-3.30672	0.00971724	0.142358	-2.71598	No
KLK12	0.980103	4.40526	3.30574	0.00973203	0.14241	-2.7175	No
YES1	-0.567404	9.91126	-3.30152	0.0097961	0.143182	-2.72404	No
VGLL1	-2.3866	1.81847	-3.30046	0.00981234	0.143253	-2.72569	Down
TNFAIP8	0.671669	8.91025	3.29695	0.00986603	0.143654	-2.73114	No
BMP4	-1.10087	10.5026	-3.29642	0.0098741	0.143654	-2.73195	No
PCNX2	0.622339	6.6277	3.29461	0.00990196	0.143654	-2.73476	No
NIF3L1	-0.62478	9.87414	-3.29458	0.00990238	0.143654	-2.7348	No
DDX23	0.619175	9.28994	3.29437	0.0099057	0.143654	-2.73514	No
NRBF2	0.641259	8.21594	3.29422	0.00990798	0.143654	-2.73537	No
FTCD	-0.858869	5.24297	-3.29307	0.00992567	0.143746	-2.73714	No
RANBP2	-0.522144	8.60716	-3.29024	0.0099695	0.144196	-2.74154	No
RHOB	1.04485	8.34702	3.28959	0.00997957	0.144196	-2.74254	No
ANXA5	0.5582	13.1436	3.28571	0.01004	0.144876	-2.74856	No
PRC1	0.808031	11.69	3.2851	0.0100496	0.144876	-2.74951	No
MMACHC	0.606297	8.14943	3.2842	0.0100637	0.144914	-2.75092	No
TUFT1	-0.68214	9.7659	-3.28347	0.0100751	0.144914	-2.75204	No
COL17A1	1.52542	5.68442	3.2823	0.0100934	0.144915	-2.75385	Up
FHL2	0.715152	10.5751	3.28201	0.0100981	0.144915	-2.75431	No
TRIM32	0.596763	9.80983	3.28073	0.0101182	0.145039	-2.7563	No
INPP1	-0.670462	10.8115	-3.27946	0.0101382	0.145162	-2.75827	No
BIRC2	0.553892	11.9577	3.27421	0.0102214	0.146186	-2.76641	No
BHLHE41	0.943046	7.72826	3.27171	0.0102613	0.146591	-2.77029	No
PDE4B	-1.84778	4.92946	-3.26989	0.0102905	0.146843	-2.77313	Down
PHLPP2	-0.685771	8.11505	-3.26777	0.0103245	0.147162	-2.77641	No
WDR91	0.47946	7.40558	3.26539	0.0103628	0.147542	-2.7801	No
TGFBI	1.18437	10.8356	3.25945	0.0104593	0.148469	-2.78934	No
OSGEPL1	-0.688258	7.5847	-3.25934	0.0104611	0.148469	-2.78951	No
TEAD1	-0.686607	7.886	-3.2579	0.0104846	0.148469	-2.79174	No
ASRGL1	1.27408	5.98327	3.25707	0.0104981	0.148469	-2.79303	No
NCOR2	0.707948	9.93847	3.25691	0.0105007	0.148469	-2.79328	No
RBM12	0.530267	10.1379	3.25669	0.0105044	0.148469	-2.79363	No
COL6A2	1.80939	8.654	3.25497	0.0105327	0.148469	-2.7963	Up
RPIA	-0.993822	9.50175	-3.25487	0.0105342	0.148469	-2.79645	No
VAV1	1.39462	7.4685	3.25429	0.0105437	0.148469	-2.79735	No
CBLL1	-0.826338	6.38345	-3.25419	0.0105454	0.148469	-2.7975	No
ORAI3	-0.974153	9.30885	-3.25324	0.010561	0.148524	-2.79898	No
ITGB4	1.1859	10.2703	3.25252	0.0105729	0.148526	-2.8001	No
DDR1	-0.648578	8.5869	-3.24824	0.0106437	0.149318	-2.80675	No
PCNT	0.550258	9.5685	3.24769	0.0106529	0.149318	-2.80761	No
PRKX	-0.977652	6.64586	-3.2454	0.010691	0.149685	-2.81116	No
ST6GALNAC2	1.30298	6.47964	3.24428	0.0107098	0.149783	-2.81292	No
LENEP	-1.92517	5.50908	-3.24323	0.0107273	0.149862	-2.81455	Down
NFAT5	-0.758761	7.21821	-3.24154	0.0107556	0.150092	-2.81717	No
DHRS7B	-0.660796	9.51629	-3.23948	0.0107902	0.150409	-2.82037	No
KCNK3	-1.52269	5.275	-3.23855	0.010806	0.150462	-2.82182	Down
MTMR11	0.969543	7.7056	3.23531	0.0108608	0.151059	-2.82686	No
LAPTM4B	-0.584727	12.2685	-3.23182	0.0109201	0.151718	-2.83229	No
ATP5MC2	0.59497	11.7114	3.23016	0.0109485	0.151794	-2.83487	No
NARS1	-0.762699	11.8198	-3.2296	0.010958	0.151794	-2.83574	No
ARHGEF2	0.627439	10.0105	3.2287	0.0109735	0.151794	-2.83714	No
FGD6	-0.8192	7.01307	-3.22869	0.0109736	0.151794	-2.83715	No
DDIT4	-0.972169	11.0257	-3.22576	0.011024	0.152224	-2.84172	No
ACOT7	0.665794	11.3194	3.2252	0.0110336	0.152224	-2.84258	No
PTGDS	1.4837	6.11692	3.22423	0.0110504	0.152224	-2.8441	No
KRTAP5-9	1.25165	5.03811	3.22409	0.0110529	0.152224	-2.84431	No
DSG2	-0.625389	10.4549	-3.22131	0.0111011	0.152654	-2.84865	No
LPAR6	1.0768	6.03583	3.22089	0.0111083	0.152654	-2.84929	No
PHC2	0.681461	11.1164	3.21695	0.0111769	0.153008	-2.85542	No
PDE8B	1.56375	7.30633	3.21688	0.0111782	0.153008	-2.85554	Up
MYH8	0.496247	6.25546	3.21644	0.0111859	0.153008	-2.85623	No
GUCY1B1	0.750154	6.22421	3.2162	0.0111901	0.153008	-2.8566	No
HMGN5	2.04972	6.19525	3.21594	0.0111945	0.153008	-2.857	Up
CAPN10	-1.45363	5.23967	-3.21246	0.0112556	0.153551	-2.86241	No
CMPK1	0.564963	11.0719	3.21225	0.0112594	0.153551	-2.86275	No
PRRG1	-0.858821	7.90615	-3.21106	0.0112804	0.153551	-2.8646	No
RHEX	1.60737	5.79127	3.21092	0.0112828	0.153551	-2.86482	Up
CACTIN	0.579234	8.85077	3.20794	0.0113356	0.15402	-2.86946	No
PRKACB	-0.69731	9.5722	-3.2076	0.0113417	0.15402	-2.86999	No
PPP1R13B	-0.879572	7.08398	-3.20572	0.011375	0.154306	-2.87291	No
APOBEC3B	0.715789	9.39289	3.20039	0.0114704	0.155434	-2.88122	No
ABLIM1	-0.738707	9.65311	-3.19782	0.0115166	0.155729	-2.88522	No
PCSK1N	-0.909501	6.9963	-3.19781	0.0115168	0.155729	-2.88524	No
IQCG	0.799001	7.20252	3.19518	0.0115642	0.156203	-2.88932	No
ARHGEF9	-0.839384	7.35372	-3.19369	0.0115912	0.156302	-2.89165	No
CITED1	-1.87166	5.359	-3.19342	0.0115962	0.156302	-2.89208	Down
C6orf120	-0.698907	9.04049	-3.19236	0.0116153	0.15632	-2.89372	No
SPOCK1	1.61563	7.28003	3.19078	0.0116442	0.15632	-2.89618	Up
SEC24A	-0.743524	8.48405	-3.19072	0.0116452	0.15632	-2.89627	No
PSENEN	0.670525	9.95165	3.19063	0.011647	0.15632	-2.89643	No
TXLNA	0.606869	9.61488	3.18845	0.0116868	0.156688	-2.89982	No
KMT5B	-0.709233	8.17632	-3.18677	0.0117176	0.156934	-2.90244	No
MPRIP	0.757482	11.7676	3.18074	0.0118289	0.158197	-2.91184	No
TWF2	0.518005	8.78435	3.17998	0.011843	0.158197	-2.91302	No
IER3IP1	-0.672144	8.026	-3.17922	0.0118571	0.158197	-2.91421	No
NR1H3	-0.590065	7.61756	-3.17895	0.011862	0.158197	-2.91462	No
PHIP	0.842323	9.52277	3.17777	0.0118841	0.158303	-2.91647	No
TENM3	2.45586	6.30809	3.17718	0.011895	0.158303	-2.91738	Up
TMSB15B	-1.12797	9.1115	-3.17635	0.0119105	0.158343	-2.91867	No
AP4S1	0.657047	6.60642	3.17535	0.0119293	0.158426	-2.92024	No
ABCB11	1.29066	5.44785	3.17271	0.0119788	0.158917	-2.92436	No
ORC5	-0.605349	9.40857	-3.1682	0.0120638	0.159877	-2.9314	No
MINDY3	-1.17779	8.1717	-3.16732	0.0120804	0.15993	-2.93277	No
CCNP	0.879709	7.96367	3.16362	0.0121506	0.160691	-2.93853	No
PLBD1	0.728877	8.83399	3.16239	0.0121743	0.160835	-2.94046	No
MYEF2	2.28417	2.82466	3.16147	0.0121917	0.160898	-2.94188	Up
CD9	0.93531	11.9788	3.16013	0.0122175	0.16107	-2.94398	No
AIFM1	-0.616614	9.48953	-3.15696	0.0122785	0.161705	-2.94893	No
ANAPC2	0.716806	8.57674	3.15584	0.0123	0.16182	-2.95067	No
NPC2	-0.76941	12.6467	-3.15401	0.0123354	0.162117	-2.95353	No
TRAV9-2	-1.10667	5.37944	-3.15102	0.0123935	0.162678	-2.9582	No
ALG9	-0.820767	8.81741	-3.15049	0.0124038	0.162678	-2.95903	No
TSPO	-0.559642	11.1748	-3.14784	0.0124555	0.163028	-2.96316	No
SRD5A1	-0.588454	9.43048	-3.1478	0.0124563	0.163028	-2.96322	No
ADAM19	0.985921	8.45976	3.14604	0.0124908	0.163179	-2.96597	No
UBE2M	0.643375	11.1721	3.14589	0.0124937	0.163179	-2.9662	No
MMP14	0.995641	10.1043	3.14438	0.0125233	0.163397	-2.96855	No
NUDT3	-0.617701	9.42555	-3.14357	0.0125394	0.163435	-2.96983	No
PHC1	1.27244	7.15215	3.14229	0.0125645	0.163435	-2.97182	No
DSCR4	1.67336	4.63077	3.141	0.01259	0.163435	-2.97383	Up
F8	0.598157	8.48632	3.14098	0.0125904	0.163435	-2.97386	No
PAFAH1B1	0.622354	10.2973	3.14017	0.0126064	0.163435	-2.97513	No
SMS	-0.638203	11.1442	-3.13981	0.0126137	0.163435	-2.9757	No
GNG11	-0.695068	11.0688	-3.13966	0.0126166	0.163435	-2.97593	No
OR7C1	-1.69699	5.66674	-3.13846	0.0126404	0.163574	-2.9778	Down
ALDH1A3	0.801305	7.94362	3.13381	0.0127332	0.164607	-2.98507	No
UGGT1	-0.592549	7.54784	-3.1308	0.0127935	0.165217	-2.98976	No
NR3C2	1.99067	6.72714	3.12812	0.0128476	0.165747	-2.99395	Up
STMN1	0.626169	10.4685	3.12716	0.012867	0.165828	-2.99545	No
MLPH	0.551304	11.1205	3.12548	0.012901	0.165908	-2.99807	No
ANGPTL2	-0.969658	8.58734	-3.12519	0.0129068	0.165908	-2.99852	No
EIF2D	-0.740421	9.72617	-3.12454	0.01292	0.165908	-2.99954	No
DKK3	-0.947277	5.17725	-3.12426	0.0129257	0.165908	-2.99997	No
CHIA	1.91786	5.05599	3.12153	0.0129815	0.166456	-3.00425	Up
PTER	-0.651269	8.00049	-3.12018	0.013009	0.16664	-3.00636	No
CTC-338M12.4	-1.12165	7.50113	-3.11905	0.0130321	0.166766	-3.00812	No
WWP1	-0.557003	9.59729	-3.1176	0.013062	0.166979	-3.01039	No
ETV1	0.691236	8.34207	3.11476	0.0131204	0.167557	-3.01482	No
STIL	0.534074	9.18453	3.11322	0.0131523	0.167795	-3.01724	No
FSHR	-0.664099	3.63578	-3.11173	0.0131831	0.167863	-3.01956	No
DLX2	0.984913	6.0217	3.11082	0.013202	0.167863	-3.02098	No
ASTN1	-1.21064	4.93663	-3.11058	0.013207	0.167863	-3.02136	No
PIDD1	1.23682	5.98415	3.1104	0.0132108	0.167863	-3.02164	No
RTN3	-0.513136	10.9746	-3.10933	0.0132331	0.167979	-3.02332	No
ZBTB17	0.670529	8.33821	3.1078	0.013265	0.168214	-3.0257	No
EDN1	0.648435	8.27607	3.10669	0.0132881	0.168307	-3.02743	No
PDLIM4	0.681641	9.21679	3.10617	0.013299	0.168307	-3.02825	No
RAD54L	1.18935	7.71653	3.1053	0.0133173	0.168371	-3.02961	No
GK	-2.29677	5.4566	-3.10347	0.0133558	0.168688	-3.03248	Down
PPFIBP2	-1.45842	3.28294	-3.10208	0.0133851	0.168774	-3.03465	No
TOX4	0.675828	9.77174	3.10152	0.0133968	0.168774	-3.03552	No
PSMB8	-0.603839	10.1159	-3.10073	0.0134135	0.168774	-3.03675	No
RAP1B	0.584056	11.5999	3.10061	0.0134159	0.168774	-3.03694	No
SUPT20H	-0.655406	9.11461	-3.09924	0.013445	0.168832	-3.03909	No
GSTP1	-0.501484	10.9138	-3.09853	0.01346	0.168832	-3.04019	No
TBC1D22B	-0.635633	6.45306	-3.09851	0.0134606	0.168832	-3.04024	No
ETV5	0.538739	10.1983	3.09733	0.0134855	0.168976	-3.04207	No
WNT8B	0.880819	3.65235	3.09598	0.0135143	0.169169	-3.04419	No
UBE2G1	-0.493857	9.03649	-3.09514	0.0135321	0.169225	-3.0455	No
ZNF274	0.565925	10.1799	3.09324	0.0135728	0.169384	-3.04848	No
SCCPDH	-0.838636	9.81605	-3.09323	0.0135729	0.169384	-3.04848	No
TOE1	0.96354	8.56862	3.09267	0.013585	0.169384	-3.04937	No
VAMP2	-0.791832	7.76192	-3.08933	0.0136567	0.17011	-3.05459	No
MBD2	-0.887888	9.87318	-3.08789	0.0136877	0.170151	-3.05684	No
PARP2	0.461165	10.3758	3.08707	0.0137055	0.170151	-3.05813	No
RNF126P1	1.17838	6.02143	3.08698	0.0137072	0.170151	-3.05826	No
H2AC18	-1.39536	4.91876	-3.0856	0.0137373	0.170151	-3.06043	No
AGO4	-0.652612	6.20404	-3.08382	0.0137758	0.170151	-3.06321	No
IGHD	-1.22879	5.23325	-3.08241	0.0138064	0.170151	-3.06541	No
AKAP8L	0.683774	8.13641	3.08236	0.0138075	0.170151	-3.06548	No
MGA	-1.01894	6.13316	-3.08193	0.0138169	0.170151	-3.06616	No
OR7E37P	-0.633225	9.33064	-3.08163	0.0138234	0.170151	-3.06663	No
FHL5	-1.75275	3.19026	-3.08153	0.0138256	0.170151	-3.06678	Down
SLC5A3	-0.869402	9.13609	-3.08067	0.0138444	0.170151	-3.06813	No
PJA1	-0.654466	9.48297	-3.08066	0.0138445	0.170151	-3.06815	No
CYBB	-0.789877	5.97901	-3.08061	0.0138458	0.170151	-3.06823	No
PPP2R2D	1.44543	5.38272	3.07989	0.0138614	0.170151	-3.06935	No
CERS2	-0.74235	11.4669	-3.07987	0.0138619	0.170151	-3.06939	No
DGKG	1.75239	4.93812	3.07913	0.0138781	0.170185	-3.07055	Up
STS	-1.07565	8.87671	-3.07755	0.0139127	0.170312	-3.07302	No
LANCL2	-0.758648	8.52072	-3.07687	0.0139275	0.170312	-3.07407	No
PRKAG1	0.53529	9.69229	3.07639	0.013938	0.170312	-3.07482	No
GOLT1B	0.654479	9.36651	3.0762	0.0139424	0.170312	-3.07513	No
AEBP1	-0.903069	4.6515	-3.07543	0.0139592	0.170353	-3.07633	No
DHCR24	0.63563	10.6711	3.07294	0.0140141	0.170859	-3.08022	No
FBN1	0.693433	8.21327	3.07229	0.0140285	0.17087	-3.08124	No
ZNF175	-0.70723	7.99321	-3.0712	0.0140527	0.170958	-3.08295	No
THAP3	1.1637	5.25131	3.0707	0.0140639	0.170958	-3.08374	No
ATP8A2	0.536108	6.98869	3.07014	0.0140763	0.170958	-3.08462	No
CUEDC2	-0.573214	10.5184	-3.06865	0.0141093	0.171194	-3.08694	No
YPEL1	-1.09545	6.1546	-3.06399	0.0142135	0.172245	-3.09423	No
CLIP4	-0.690068	7.95513	-3.06356	0.0142232	0.172245	-3.09491	No
OXT	1.3154	5.49093	3.06294	0.0142372	0.17225	-3.09588	No
RAP2B	0.608086	10.9039	3.06184	0.0142619	0.172384	-3.09761	No
LINC02172	-0.592576	6.37773	-3.06105	0.0142797	0.172434	-3.09884	No
EFR3A	-0.544183	10.5987	-3.06034	0.0142956	0.172435	-3.09994	No
MGAT4A	-0.772065	5.9284	-3.05984	0.0143071	0.172435	-3.10074	No
RGCC	1.92715	6.42144	3.05739	0.0143625	0.172834	-3.10457	Up
POGK	-0.583783	9.75069	-3.05611	0.0143916	0.172834	-3.10658	No
NDP	1.1875	7.14354	3.05598	0.0143945	0.172834	-3.10678	No
GPR63	-1.34659	5.20087	-3.05522	0.0144116	0.172834	-3.10796	No
MAP7D1	0.647137	10.3296	3.05514	0.0144136	0.172834	-3.10809	No
NDUFS5	0.597892	12.7424	3.05449	0.0144284	0.172834	-3.10911	No
WNK1	0.49681	9.23351	3.05416	0.0144358	0.172834	-3.10962	No
MTNR1A	1.72223	4.36105	3.05126	0.0145021	0.173463	-3.11416	Up
CENPC	0.664785	7.89584	3.04983	0.0145349	0.173691	-3.1164	No
TMEM62	-0.694734	7.50486	-3.04442	0.0146597	0.174944	-3.12488	No
GLCE	-0.75707	7.34824	-3.04409	0.0146675	0.174944	-3.1254	No
ZNF280B	-0.844872	3.84102	-3.04137	0.0147306	0.175532	-3.12966	No
LRRC17	1.54362	6.46709	3.03859	0.0147954	0.176138	-3.13401	Up
CALD1	-0.749013	10.5402	-3.03689	0.0148353	0.176446	-3.13667	No
NNT	-0.530312	9.06264	-3.03241	0.0149406	0.177532	-3.14368	No
ARHGEF7	-0.724606	9.15945	-3.02807	0.0150436	0.178346	-3.15049	No
SAGE1	-1.31505	3.44366	-3.02779	0.0150502	0.178346	-3.15092	No
RGS20	-0.677567	7.66743	-3.02734	0.0150609	0.178346	-3.15163	No
WDR37	0.608301	9.16485	3.02673	0.0150755	0.178346	-3.15259	No
RMC1	-0.515121	9.04182	-3.02616	0.0150891	0.178346	-3.15348	No
SAP30	0.554711	9.93193	3.02575	0.0150989	0.178346	-3.15413	No
CLEC1A	0.646345	6.68671	3.02537	0.0151079	0.178346	-3.15471	No
SMG6	0.901896	6.33501	3.02415	0.0151372	0.178526	-3.15664	No
LORICRIN	-1.46096	5.31069	-3.02327	0.0151582	0.178553	-3.15801	No
MARCHF6	-0.493335	9.89651	-3.02287	0.0151678	0.178553	-3.15863	No
APBA2	1.92877	7.51351	3.02182	0.0151932	0.178686	-3.16029	Up
DKK4	1.71073	5.26667	3.02018	0.0152326	0.178983	-3.16285	Up
PRF1	0.634633	6.30267	3.01944	0.0152505	0.179027	-3.16402	No
TSSK2	0.561629	6.3312	3.01843	0.0152748	0.179146	-3.16559	No
ENG	1.4178	7.05725	3.01645	0.0153227	0.179542	-3.1687	No
SEPT5-GP1BB	-1.68708	3.64727	-3.01545	0.015347	0.17966	-3.17027	Down
RAB15	-1.03054	7.70125	-3.01455	0.0153689	0.17975	-3.17168	No
DCTD	0.6026	11.3091	3.01396	0.0153833	0.179752	-3.17261	No
CFAP69	1.25706	4.14718	3.01151	0.015443	0.180283	-3.17644	No
FNDC4	-1.1821	5.31904	-3.01074	0.0154618	0.180335	-3.17764	No
SLC13A4	0.733023	7.12388	3.00994	0.0154816	0.180399	-3.17891	No
PTPN18	-0.653061	8.08462	-3.00866	0.015513	0.180561	-3.18091	No
ZNF804A	1.45347	6.37679	3.00792	0.015531	0.180561	-3.18207	No
PAXIP1	-0.542538	9.65433	-3.00763	0.0155382	0.180561	-3.18253	No
KCNK7	1.24428	4.74593	3.00662	0.0155631	0.180683	-3.18411	No
GH2	1.48171	4.82061	3.00568	0.0155862	0.180786	-3.18558	No
TNK1	-0.519854	8.64425	-3.00498	0.0156035	0.18082	-3.18667	No
SHMT2	0.963838	11.8427	3.00207	0.0156755	0.181489	-3.19123	No
KIF18B	0.525019	10.3682	3.00048	0.015715	0.181618	-3.19373	No
TMEM147-AS1	-0.656393	8.32208	-3.00041	0.0157168	0.181618	-3.19384	No
KLHL41	-1.01861	4.06132	-2.99989	0.0157298	0.181618	-3.19465	No
USP16	-0.472617	9.80396	-2.99872	0.0157589	0.181789	-3.19649	No
RELB	-0.855513	7.9453	-2.99711	0.0157992	0.181877	-3.19901	No
ZC3HAV1	-0.664596	9.28582	-2.99698	0.0158024	0.181877	-3.19922	No
NLGN1	1.15656	4.58381	2.99669	0.0158098	0.181877	-3.19968	No
SPRY4	0.855346	9.79048	2.99491	0.0158543	0.181954	-3.20246	No
TRABD	0.811107	4.95538	2.99485	0.0158559	0.181954	-3.20256	No
CEP68	-0.718632	6.8437	-2.9947	0.0158597	0.181954	-3.20279	No
KRT32	0.815043	6.84743	2.99331	0.0158948	0.182192	-3.20498	No
HCLS1	0.773239	7.46157	2.99158	0.0159383	0.182525	-3.20769	No
APEX1	0.442979	11.4678	2.99099	0.0159532	0.182531	-3.20861	No
NPEPL1	-1.03698	6.40068	-2.99008	0.0159764	0.18263	-3.21005	No
CAMK1	-0.559944	8.5027	-2.98777	0.0160348	0.183106	-3.21366	No
TAF4	-0.594183	8.75992	-2.9873	0.0160469	0.183106	-3.21441	No
BICDL1	0.873765	7.21172	2.98644	0.0160686	0.183188	-3.21574	No
ANK3	2.13054	4.74945	2.98469	0.0161134	0.183534	-3.2185	Up
GMPR	-0.692565	8.05437	-2.98403	0.0161302	0.183559	-3.21953	No
CREBZF	0.792688	8.06415	2.98332	0.0161484	0.183601	-3.22064	No
STK39	-0.60896	9.34509	-2.97838	0.0162753	0.184825	-3.22839	No
DHX32	-0.617905	9.83543	-2.97743	0.0162999	0.184825	-3.22988	No
SLC38A1	0.702693	11.3663	2.97743	0.0162999	0.184825	-3.22988	No
ZDHHC13	-0.731953	8.07991	-2.97608	0.0163348	0.185054	-3.232	No
GUCA2B	-1.12029	2.2278	-2.97517	0.0163585	0.185157	-3.23343	No
PLEKHA5	0.610807	9.58495	2.97114	0.0164634	0.186178	-3.23975	No
EML4	-0.61226	7.92464	-2.96963	0.0165027	0.186456	-3.24211	No
TESK2	0.687289	7.84271	2.96835	0.0165365	0.186576	-3.24413	No
NACC2	-0.914995	8.59971	-2.9681	0.0165429	0.186576	-3.24452	No
GSTM1	-0.724626	9.31814	-2.96719	0.0165669	0.186652	-3.24595	No
CDK14	0.943805	8.1781	2.96625	0.0165915	0.186652	-3.24742	No
TMEM50B	-0.668464	8.72153	-2.9661	0.0165955	0.186652	-3.24765	No
ARPC1B	-0.746874	11.3118	-2.9656	0.0166087	0.186652	-3.24844	No
HLA-DMA	-1.101	9.06792	-2.96453	0.016637	0.186804	-3.25012	No
EIF5B	-0.9293	10.6662	-2.96162	0.0167139	0.187207	-3.25468	No
RNF8	-0.586383	10.0848	-2.96119	0.0167252	0.187207	-3.25535	No
RETN	1.89789	4.69909	2.96113	0.0167268	0.187207	-3.25545	Up
S100A2	1.47205	12.0894	2.96094	0.0167321	0.187207	-3.25576	No
ELP1	0.459768	10.1084	2.95999	0.0167573	0.187323	-3.25725	No
ADRB3	1.72236	4.79006	2.95791	0.0168125	0.187636	-3.2605	Up
NFKBIE	-0.47766	9.00907	-2.95775	0.016817	0.187636	-3.26076	No
SIRPG	1.18498	4.91913	2.95727	0.0168298	0.187636	-3.26152	No
PNRC2	0.584351	11.15	2.95493	0.0168925	0.187993	-3.26519	No
CYREN	-0.607025	9.95283	-2.95442	0.016906	0.187993	-3.26598	No
AJAP1	1.2097	5.8371	2.9544	0.0169065	0.187993	-3.26601	No
MORF4L1	0.589029	12.3526	2.95259	0.0169553	0.188371	-3.26886	No
NFYC	0.630167	9.28166	2.95123	0.0169919	0.188612	-3.27099	No
KPNA1	-0.506534	9.19049	-2.94726	0.0170995	0.189639	-3.27723	No
HOXA7	1.18725	4.64744	2.94503	0.0171601	0.189974	-3.28072	No
RNF144A	-2.19832	5.88261	-2.94464	0.0171707	0.189974	-3.28133	Down
MAOB	-0.689772	4.71296	-2.94449	0.0171748	0.189974	-3.28157	No
FEN1	0.556426	11.427	2.9438	0.0171935	0.190016	-3.28265	No
CFAP45	1.04477	5.75847	2.94086	0.0172741	0.190739	-3.28726	No
MEF2C	0.870921	6.34153	2.93855	0.0173376	0.191188	-3.29089	No
LILRB1	-1.0475	4.95499	-2.93828	0.017345	0.191188	-3.29131	No
SOX15	-0.486047	8.15577	-2.93721	0.0173744	0.191346	-3.29299	No
ZNF253	-0.562766	6.97836	-2.93655	0.0173928	0.191381	-3.29403	No
NOC4L	0.765001	8.02045	2.93471	0.0174436	0.191774	-3.29691	No
STMN2	-1.53272	4.20173	-2.93241	0.0175075	0.192309	-3.30052	Down
PPP2R3C	0.617308	9.52083	2.93117	0.0175421	0.192521	-3.30247	No
LEP	-0.79429	2.41855	-2.92766	0.0176403	0.19342	-3.30798	No
CREBL2	0.610829	10.1417	2.92715	0.0176546	0.19342	-3.30878	No
SHISAL1	0.931237	5.80589	2.9261	0.0176842	0.193577	-3.31044	No
CWH43	-0.844665	4.8465	-2.925	0.017715	0.193747	-3.31216	No
CHIC2	0.89026	10.088	2.92437	0.0177328	0.193773	-3.31315	No
SFTPD	-1.58527	3.71772	-2.92366	0.017753	0.193785	-3.31427	Down
PGAP6	-0.781905	8.49889	-2.92325	0.0177645	0.193785	-3.31491	No
NDUFA9	0.507338	10.632	2.92033	0.017847	0.194462	-3.31949	No
COPS7B	0.43738	8.53139	2.91997	0.0178574	0.194462	-3.32006	No
SUOX	0.709887	7.76732	2.91905	0.0178833	0.194577	-3.32149	No
SLITRK5	0.690452	3.92618	2.91767	0.0179228	0.194839	-3.32367	No
ERVMER34-1	0.626013	6.10886	2.91327	0.0180486	0.196038	-3.33057	No
SCN10A	-0.459744	7.1863	-2.91121	0.018108	0.196515	-3.33382	No
ADGRB2	-0.607494	6.32354	-2.90914	0.0181677	0.196993	-3.33707	No
POLM	-1.22125	5.043	-2.90724	0.0182225	0.197151	-3.34004	No
GSR	-0.753131	8.20731	-2.90646	0.0182453	0.197151	-3.34127	No
FAM131A	0.84295	9.06221	2.90584	0.0182634	0.197151	-3.34225	No
FEZF2	-1.56851	3.53238	-2.90575	0.0182658	0.197151	-3.34238	Down
CETN3	0.48241	10.6499	2.9057	0.0182674	0.197151	-3.34247	No
TIMP2	-0.757063	9.76666	-2.90541	0.0182758	0.197151	-3.34292	No
AATK	1.30046	5.76137	2.9039	0.0183198	0.197423	-3.34529	No
MARCO	-0.840684	3.41847	-2.90333	0.0183364	0.197423	-3.34619	No
DYNC1H1	0.72711	11.1164	2.90283	0.0183511	0.197423	-3.34697	No
XYLT2	-1.92196	5.50011	-2.90222	0.0183688	0.197423	-3.34793	Down
BIN1	-0.497815	9.58523	-2.90148	0.0183905	0.197423	-3.34909	No
MYL9	-0.947005	9.96578	-2.90134	0.0183947	0.197423	-3.34932	No
NUMA1	0.586876	9.46534	2.89765	0.0185029	0.198415	-3.3551	No
ADM	1.11842	10.3531	2.89609	0.0185489	0.19874	-3.35755	No
CNPY2	0.632776	10.763	2.89541	0.0185689	0.198786	-3.35862	No
ZNF706	-0.654925	11.8741	-2.89458	0.0185934	0.198881	-3.35992	No
TMEM80	-0.834057	7.31886	-2.89193	0.0186723	0.199474	-3.36409	No
ARRB2	-1.77962	7.03266	-2.89113	0.0186959	0.199474	-3.36534	Down
VAMP8	-0.830793	11.173	-2.89112	0.0186962	0.199474	-3.36536	No
TNFAIP2	-1.04513	10.2638	-2.88691	0.0188222	0.200649	-3.37198	No
ANO1	2.17255	4.57606	2.8862	0.0188433	0.200705	-3.37308	Up
LIN7A	0.825048	3.05422	2.88451	0.0188943	0.201078	-3.37575	No
CDH19	-1.33106	3.99414	-2.88239	0.018958	0.20148	-3.37907	No
ANKLE2	0.875858	7.92022	2.8822	0.0189639	0.20148	-3.37937	No
COG2	-0.465107	9.29423	-2.8808	0.0190062	0.201575	-3.38157	No
C2orf68	-2.06009	5.5605	-2.88028	0.0190219	0.201575	-3.38238	Down
MTMR6	0.49726	9.14633	2.87947	0.0190465	0.201575	-3.38366	No
HSD3B1	-1.25658	4.56781	-2.8793	0.0190515	0.201575	-3.38392	No
PHOX2B	-0.786233	6.4996	-2.87927	0.0190526	0.201575	-3.38397	No
UBE2H	-0.583975	9.84969	-2.87804	0.0190898	0.201763	-3.38589	No
CD81	-0.494068	11.6747	-2.87763	0.0191022	0.201763	-3.38654	No
PPCS	0.807617	9.03058	2.87651	0.0191364	0.201847	-3.3883	No
VAX2	-1.28043	5.85645	-2.87632	0.0191422	0.201847	-3.3886	No
SERPINI1	2.14119	6.01462	2.87524	0.0191751	0.202026	-3.39029	Up
ERBB2	-0.538761	8.95421	-2.87297	0.0192447	0.202581	-3.39386	No
VARS1	0.753335	9.76598	2.87248	0.0192599	0.202581	-3.39464	No
CLIC3	-1.36849	8.25734	-2.86986	0.0193403	0.203258	-3.39875	No
PGS1	-0.605559	7.54555	-2.86337	0.0195415	0.204805	-3.40894	No
GPRC5C	2.1314	6.87385	2.86315	0.0195484	0.204805	-3.40929	Up
HCCS	-0.783228	10.2869	-2.86305	0.0195515	0.204805	-3.40945	No
SLC29A2	-1.52305	5.44949	-2.86302	0.0195523	0.204805	-3.40949	Down
TBL2	-0.551469	10.1087	-2.86233	0.0195741	0.204864	-3.41059	No
ETNK2	-0.451342	7.62932	-2.8616	0.0195969	0.204933	-3.41173	No
TMEM147	-0.728354	11.6141	-2.85955	0.019661	0.205433	-3.41495	No
PDZK1IP1	-2.26041	7.39218	-2.859	0.0196781	0.205442	-3.41581	Down
APMAP	-0.420408	11.4889	-2.85447	0.0198209	0.206682	-3.42293	No
TRAPPC4	-0.662083	11.4557	-2.8542	0.0198295	0.206682	-3.42336	No
PROS1	-0.727186	8.27658	-2.85195	0.0199006	0.20724	-3.42688	No
TTR	1.13017	6.43236	2.85147	0.0199159	0.20724	-3.42764	No
ELF5	1.15525	5.11202	2.85053	0.0199458	0.207381	-3.42912	No
NME3	1.07059	7.54553	2.84526	0.0201141	0.208751	-3.43739	No
ICA1	0.893229	6.59259	2.84486	0.0201271	0.208751	-3.43802	No
GSTM3	-0.972004	10.9435	-2.84486	0.0201271	0.208751	-3.43803	No
SNHG17	0.54652	8.78895	2.84208	0.0202164	0.209394	-3.44238	No
PTMS	1.92161	7.43044	2.8419	0.0202223	0.209394	-3.44267	Up
DPYSL3	0.883402	6.31628	2.84126	0.0202429	0.209436	-3.44367	No
SPSB1	0.561572	7.72204	2.84024	0.020276	0.209568	-3.44528	No
RPAP3	0.499591	8.85134	2.83984	0.0202888	0.209568	-3.4459	No
ATP2B2	-0.65558	6.53888	-2.83634	0.0204027	0.210391	-3.45141	No
GLUL	-1.02233	10.2006	-2.83504	0.020445	0.210391	-3.45345	No
LMAN2L	-0.532146	9.48844	-2.83491	0.0204493	0.210391	-3.45366	No
BTBD1	0.599957	10.728	2.83398	0.0204794	0.210391	-3.45511	No
SRI	-0.720437	11.715	-2.83361	0.0204916	0.210391	-3.45569	No
LINC02981	0.659155	3.1028	2.83309	0.0205088	0.210391	-3.45652	No
KDM4D	1.10706	4.66236	2.83286	0.0205161	0.210391	-3.45687	No
KLHL21	0.767157	9.43519	2.83248	0.0205288	0.210391	-3.45748	No
PMAIP1	-0.823362	11.281	-2.83245	0.0205298	0.210391	-3.45752	No
RNF43	-1.56219	5.94007	-2.83229	0.0205349	0.210391	-3.45777	Down
PALS1	-0.569312	8.84935	-2.83085	0.0205821	0.210674	-3.46003	No
TMEM74B	0.471854	7.20186	2.83006	0.0206083	0.210674	-3.46128	No
POLA1	-0.779827	8.69742	-2.82936	0.0206311	0.210674	-3.46237	No
CHSY1	0.623375	9.90601	2.82933	0.0206323	0.210674	-3.46243	No
CDK11B	0.481457	8.73462	2.82891	0.0206459	0.210674	-3.46307	No
SLC25A13	-0.583846	8.78204	-2.828	0.0206761	0.210813	-3.46451	No
IKZF4	-0.489125	6.69259	-2.8268	0.0207156	0.210951	-3.46639	No
AGPAT2	-0.620908	10.1665	-2.82605	0.0207406	0.210951	-3.46758	No
CACNB2	0.545793	6.0566	2.8255	0.0207588	0.210951	-3.46844	No
NCOR1	-0.526615	9.29237	-2.82497	0.0207765	0.210951	-3.46928	No
ATP11A	-0.749787	6.95929	-2.82494	0.0207774	0.210951	-3.46932	No
GJA4	-1.17619	5.31335	-2.82405	0.0208067	0.210951	-3.47071	No
MTHFD2L	0.828541	6.20617	2.824	0.0208085	0.210951	-3.47079	No
TDG	0.591534	9.04623	2.82305	0.0208402	0.210951	-3.47229	No
NR1H2	0.502857	8.59416	2.8223	0.0208652	0.210951	-3.47347	No
ZBTB40	0.795371	8.23111	2.82143	0.0208941	0.210951	-3.47483	No
GJB1	0.84062	6.01681	2.82137	0.0208961	0.210951	-3.47492	No
MAP3K5	0.46984	8.078	2.82128	0.0208991	0.210951	-3.47507	No
CDK5R2	-0.875221	5.09764	-2.82106	0.0209066	0.210951	-3.47542	No
CERS4	-1.45224	3.96064	-2.82001	0.0209415	0.211098	-3.47706	No
EPS8L1	0.664461	7.72274	2.81962	0.0209545	0.211098	-3.47767	No
SPTLC3	1.75367	3.97038	2.81806	0.0210069	0.211457	-3.48012	Up
MZB1	-0.682274	3.89487	-2.81663	0.0210549	0.211771	-3.48237	No
ORC2	-0.670714	8.19355	-2.81595	0.0210779	0.211834	-3.48344	No
PKIA	1.68078	7.2043	2.81453	0.0211257	0.212122	-3.48567	Up
RPE65	-1.16277	1.70655	-2.8141	0.02114	0.212122	-3.48634	No
SNTA1	-0.530085	8.4374	-2.81348	0.021161	0.212163	-3.48731	No
YAF2	0.529012	7.71022	2.81235	0.0211995	0.212381	-3.4891	No
LTN1	-0.52774	8.84368	-2.80998	0.0212799	0.213008	-3.49283	No
AURKAIP1	0.619825	11.2684	2.80951	0.0212957	0.213008	-3.49356	No
CLASRP	0.542282	8.9186	2.80851	0.0213298	0.21318	-3.49513	No
PLIN3	0.644704	11.4434	2.80667	0.0213928	0.21364	-3.49802	No
CLCN4	-0.787114	8.19958	-2.80501	0.0214496	0.214004	-3.50063	No
TRIP13	-0.741342	10.3777	-2.8041	0.0214807	0.214004	-3.50206	No
TSPAN5	0.657478	8.80532	2.80378	0.0214917	0.214004	-3.50256	No
ATP6AP2	-0.69893	11.142	-2.8033	0.021508	0.214004	-3.50331	No
GTF3A	-0.606486	11.6906	-2.80262	0.0215315	0.214004	-3.50438	No
SSBP1	-0.715745	11.7179	-2.80223	0.0215449	0.214004	-3.50499	No
P2RY2	0.572692	7.82635	2.80215	0.0215477	0.214004	-3.50512	No
WDR73	0.714418	9.21875	2.80074	0.0215962	0.214318	-3.50733	No
PLXNA1	0.649796	10.5697	2.79977	0.0216298	0.214483	-3.50886	No
CNOT4	-0.596641	8.06877	-2.79847	0.0216747	0.21476	-3.51089	No
HMOX2	-0.576329	9.48603	-2.79715	0.0217208	0.215047	-3.51298	No
BCL3	-1.0972	8.23282	-2.7954	0.0217815	0.215372	-3.51573	No
HMGA1	0.59709	12.9	2.79522	0.0217877	0.215372	-3.516	No
CRIM1	-0.853881	10.1609	-2.79427	0.0218208	0.215532	-3.5175	No
ECI2	-0.600203	11.1308	-2.79347	0.0218489	0.215641	-3.51876	No
RPS26	0.688389	12.5757	2.7923	0.0218898	0.215876	-3.5206	No
BAIAP2	0.53776	7.87098	2.79177	0.0219084	0.21589	-3.52143	No
ZNF33B	-0.803398	7.04153	-2.78474	0.022156	0.218061	-3.53247	No
TNKS	0.456798	7.69068	2.78428	0.022172	0.218061	-3.53318	No
PPP1R3D	-0.586388	7.62042	-2.78405	0.0221804	0.218061	-3.53355	No
PDE6G	0.582587	5.44512	2.78233	0.0222415	0.218492	-3.53625	No
WASF2	0.625026	9.69275	2.78106	0.0222867	0.218722	-3.53825	No
ROBO4	0.618188	8.16341	2.78034	0.0223123	0.218722	-3.53938	No
TGIF1	-0.710794	9.50318	-2.78021	0.0223168	0.218722	-3.53958	No
ORC4	-0.717625	9.68472	-2.77722	0.0224239	0.219419	-3.54428	No
EOLA2-DT	-0.648926	7.0367	-2.77701	0.0224314	0.219419	-3.54461	No
MOCS1	0.504124	7.26042	2.77677	0.02244	0.219419	-3.54498	No
RCC1L	-0.526203	9.61781	-2.77618	0.0224613	0.219448	-3.54591	No
RGP1	0.797074	8.23669	2.77573	0.0224776	0.219448	-3.54663	No
GP5	-1.56371	4.68237	-2.77456	0.0225197	0.21967	-3.54846	Down
OLFML3	1.20386	4.12263	2.77413	0.0225351	0.21967	-3.54913	No
RIBC2	1.94996	4.13428	2.77099	0.0226486	0.220606	-3.55407	Up
ARSJ	1.35951	7.50333	2.76991	0.0226877	0.220693	-3.55576	No
TFF2	1.3034	5.76583	2.76978	0.0226925	0.220693	-3.55597	No
GNPTAB	-0.52712	8.05767	-2.76824	0.0227486	0.221068	-3.55839	No
CST6	0.702122	8.6043	2.76735	0.0227807	0.221211	-3.55978	No
HDC	-1.07692	5.97815	-2.76662	0.0228075	0.221301	-3.56093	No
STX5	0.469653	8.07733	2.76344	0.0229237	0.222089	-3.56592	No
ARID3B	0.654309	4.43869	2.76323	0.0229316	0.222089	-3.56626	No
RPL23AP53	-1.44964	4.97867	-2.76296	0.0229414	0.222089	-3.56668	No
CD70	1.7598	6.79625	2.76184	0.0229825	0.222176	-3.56843	Up
PSMC6	0.618454	10.8868	2.76152	0.0229945	0.222176	-3.56894	No
CYFIP2	-1.59069	4.87666	-2.7608	0.0230209	0.222176	-3.57007	Down
EBF2	-1.9164	4.26986	-2.76071	0.0230241	0.222176	-3.5702	Down
SAP30L	-1.04383	8.4921	-2.75987	0.0230551	0.222176	-3.57153	No
MLYCD	-1.07664	6.48976	-2.75902	0.0230866	0.222176	-3.57286	No
VPS54	-0.550592	8.66754	-2.75902	0.0230866	0.222176	-3.57286	No
MKLN1	-0.612543	7.99315	-2.75792	0.0231272	0.222176	-3.57459	No
PDIA4	-0.516952	10.5585	-2.7574	0.0231466	0.222176	-3.57541	No
CNOT1	-0.490797	10.7324	-2.75731	0.02315	0.222176	-3.57555	No
CTF1	-1.88163	6.07458	-2.75671	0.0231721	0.222176	-3.57649	Down
F2R	0.624672	8.89364	2.75601	0.0231979	0.222176	-3.57759	No
FZD8	2.26798	4.73644	2.75581	0.0232057	0.222176	-3.57791	Up
CENPE	0.598384	9.09791	2.75577	0.0232069	0.222176	-3.57796	No
HIBCH	-0.54182	8.58345	-2.75537	0.0232218	0.222176	-3.57859	No
NET1	0.549872	10.9971	2.75511	0.0232316	0.222176	-3.57901	No
ZNF322	-0.707746	7.22784	-2.75447	0.0232554	0.222236	-3.58001	No
FAM8A1	-0.683998	8.79344	-2.7537	0.0232841	0.222342	-3.58122	No
NOX5	1.49808	7.42624	2.75308	0.023307	0.222393	-3.58219	No
SRGN	0.880255	10.8803	2.75142	0.0233692	0.222691	-3.5848	No
IGFBP4	0.622992	12.884	2.75121	0.0233772	0.222691	-3.58513	No
DLD	-0.492072	11.0456	-2.75083	0.0233911	0.222691	-3.58572	No
NDUFS8	-0.418609	11.1322	-2.74894	0.0234622	0.223038	-3.5887	No
RSBN1	-0.745917	7.539	-2.74864	0.0234733	0.223038	-3.58916	No
ZNF84	0.745863	7.50228	2.74825	0.0234882	0.223038	-3.58978	No
GFRA2	-0.988689	4.40845	-2.74798	0.0234981	0.223038	-3.5902	No
RHEB	-0.55547	12.9718	-2.74722	0.0235267	0.223142	-3.59139	No
LTBP3	3.18974	5.98868	2.7464	0.0235576	0.22317	-3.59268	Up
ZNF91	-0.831928	8.55214	-2.74621	0.023565	0.22317	-3.59298	No
RGS1	2.38746	4.93261	2.7443	0.0236373	0.223508	-3.59599	Up
METTL3	-0.444008	9.29927	-2.74315	0.0236807	0.223508	-3.59779	No
DDX51	1.44021	5.36075	2.74303	0.0236853	0.223508	-3.59798	No
ARF5	-0.572848	9.81776	-2.74286	0.0236918	0.223508	-3.59824	No
PCDHGA8	2.01438	4.49178	2.74245	0.0237074	0.223508	-3.59889	Up
VEGFB	-0.83527	8.33517	-2.74208	0.0237213	0.223508	-3.59947	No
PRMT5	0.621445	10.8283	2.742	0.0237244	0.223508	-3.59959	No
REXO4	0.474607	9.11828	2.7411	0.0237586	0.223663	-3.601	No
SLC17A7	1.11509	6.19823	2.7396	0.0238158	0.223678	-3.60336	No
PDCD4	-0.866751	8.80874	-2.73944	0.0238217	0.223678	-3.60361	No
FDX1	-0.512037	10.7073	-2.73927	0.0238283	0.223678	-3.60388	No
RUFY1	-0.420705	10.0346	-2.7392	0.023831	0.223678	-3.60399	No
RORA	1.56825	5.16691	2.73812	0.0238721	0.223757	-3.60568	Up
RNMT	-0.55006	8.59832	-2.73792	0.0238798	0.223757	-3.606	No
ALX4	1.24104	4.31214	2.73759	0.0238925	0.223757	-3.60652	No
MEIS2	0.655698	7.69571	2.73648	0.023935	0.22399	-3.60826	No
EGR1	1.36473	7.52471	2.73564	0.0239673	0.224062	-3.60958	No
PDSS2	0.775113	7.99495	2.73536	0.0239781	0.224062	-3.61002	No
SMC1A	0.606632	11.5971	2.73408	0.0240274	0.224089	-3.61204	No
CNPY4	-1.68355	4.31929	-2.73185	0.0241131	0.224089	-3.61552	Down
CELSR3	0.522933	7.18802	2.73171	0.0241187	0.224089	-3.61575	No
KDM6A	-0.468076	7.81735	-2.73124	0.024137	0.224089	-3.6165	No
NREP	-0.679835	9.27052	-2.73121	0.0241378	0.224089	-3.61653	No
PAFAH1B2	-0.816872	7.5699	-2.73085	0.0241519	0.224089	-3.6171	No
TRPC6	0.593486	5.99061	2.73075	0.0241558	0.224089	-3.61726	No
NHERF1	0.778911	9.83719	2.73058	0.0241623	0.224089	-3.61752	No
CHST15	-0.627716	10.3367	-2.72977	0.0241936	0.224089	-3.61879	No
LRRC8D	-0.588363	9.56464	-2.7295	0.0242044	0.224089	-3.61923	No
STX6	-0.463369	9.41187	-2.72946	0.0242058	0.224089	-3.61929	No
SLC22A1	-1.26557	2.98468	-2.72938	0.0242087	0.224089	-3.6194	No
STAP2	-0.509644	8.73158	-2.72931	0.0242115	0.224089	-3.61951	No
HCG26	-1.22534	5.67735	-2.72823	0.0242535	0.224155	-3.62121	No
MAP1S	0.457077	8.6592	2.72822	0.0242541	0.224155	-3.62124	No
PTPRM	-0.554251	9.24909	-2.72739	0.0242862	0.224258	-3.62253	No
SEMA3G	-0.687052	6.55813	-2.72702	0.0243006	0.224258	-3.62312	No
UBN1	0.534888	9.1244	2.72489	0.0243838	0.224861	-3.62646	No
GPR25	-1.16565	2.03847	-2.72252	0.0244763	0.225523	-3.63017	No
NEDD8	0.604011	11.3946	2.72145	0.0245185	0.225523	-3.63186	No
WDCP	-0.986247	6.88314	-2.72082	0.0245434	0.225523	-3.63285	No
AQP4	-1.94551	4.29121	-2.72065	0.0245498	0.225523	-3.63311	Down
C6orf62	0.424911	10.6735	2.72032	0.0245629	0.225523	-3.63363	No
NOSIP	0.54357	9.78031	2.72028	0.0245644	0.225523	-3.63369	No
COL15A1	0.698408	6.04984	2.71964	0.0245896	0.225523	-3.6347	No
NUBPL	0.502505	7.26254	2.71942	0.0245983	0.225523	-3.63505	No
CBX4	1.30302	6.62929	2.71884	0.0246211	0.225568	-3.63595	No
CACNB3	-1.59078	5.21863	-2.71558	0.0247501	0.22645	-3.64107	Down
PANK4	0.515723	8.36662	2.7152	0.0247652	0.22645	-3.64167	No
AKAP9	-0.493468	7.76322	-2.71488	0.0247781	0.22645	-3.64218	No
CX3CL1	-1.10021	6.85201	-2.7146	0.0247889	0.22645	-3.6426	No
DGCR5	-0.825347	5.60489	-2.71187	0.0248976	0.227279	-3.64689	No
PUS7	-0.739764	9.60846	-2.71112	0.0249278	0.227389	-3.64807	No
RBP3	-0.577937	3.54372	-2.70987	0.024978	0.227683	-3.65004	No
CNOT2	0.493775	9.97131	2.70816	0.0250462	0.228096	-3.65271	No
MIR622	-0.953648	2.59631	-2.70745	0.0250751	0.228096	-3.65384	No
EIF4G2	0.408829	12.9705	2.70739	0.0250773	0.228096	-3.65393	No
LPCAT1	0.559604	10.0981	2.70626	0.0251229	0.228223	-3.65571	No
LINC00574	-1.38916	4.57982	-2.70614	0.0251275	0.228223	-3.65589	No
CENPB	0.65235	8.12109	2.70526	0.0251632	0.228384	-3.65728	No
GRAP2	-0.577179	3.18296	-2.70425	0.0252039	0.228589	-3.65886	No
CUTA	-0.589321	12.9848	-2.70212	0.0252899	0.229204	-3.66219	No
SLC6A11	1.26942	3.80976	2.70122	0.0253266	0.229373	-3.66361	No
ZNF268	0.801427	7.56952	2.69789	0.0254621	0.230435	-3.66884	No
ZC3H7A	0.493466	8.43971	2.69621	0.0255307	0.230641	-3.67147	No
MARCHF1	1.67601	4.71674	2.69593	0.0255423	0.230641	-3.67191	Up
TNFSF11	-1.02824	5.82261	-2.69582	0.0255469	0.230641	-3.67209	No
PLEC	0.773655	9.98621	2.69555	0.0255578	0.230641	-3.67251	No
DUSP4	0.878419	10.9817	2.69457	0.025598	0.230839	-3.67404	No
COLGALT2	0.59475	7.93392	2.69375	0.0256316	0.230977	-3.67533	No
TK1	0.466466	10.3081	2.69193	0.0257068	0.231301	-3.67819	No
PMS2P5	-0.576249	9.01168	-2.69138	0.0257293	0.231301	-3.67905	No
YEATS4	0.612588	8.28069	2.69138	0.0257293	0.231301	-3.67905	No
SIRT1	-0.551464	8.38687	-2.69111	0.0257407	0.231301	-3.67948	No
TTC23	0.474329	7.99601	2.68901	0.0258276	0.231916	-3.68278	No
POP7	-0.614224	10.5959	-2.68738	0.0258952	0.232276	-3.68534	No
FRAT1	-0.596832	7.34038	-2.68715	0.0259044	0.232276	-3.68568	No
FTH1	-0.483118	13.1799	-2.68518	0.0259868	0.23281	-3.68879	No
APOBEC3C	0.964264	8.51744	2.68477	0.0260036	0.23281	-3.68942	No
NMT2	-0.734233	9.23177	-2.68429	0.0260235	0.23281	-3.69017	No
SLC39A6	-0.515193	10.8769	-2.68396	0.0260377	0.23281	-3.6907	No
NUBP2	0.514328	8.92457	2.68219	0.0261117	0.233307	-3.69348	No
BICD1	1.56096	6.58259	2.67979	0.0262123	0.233792	-3.69724	Up
BET1	-0.629717	9.25133	-2.67967	0.0262175	0.233792	-3.69743	No
SLC9A1	1.60729	7.27205	2.6792	0.026237	0.233792	-3.69816	Up
PPIE	0.641099	9.65361	2.67913	0.0262399	0.233792	-3.69827	No
CDH5	1.13427	3.59595	2.67844	0.026269	0.233886	-3.69935	No
STEAP1	-0.657348	9.46258	-2.67692	0.0263331	0.234182	-3.70173	No
SUPT16H	0.447495	11.4159	2.67678	0.0263392	0.234182	-3.70196	No
RHOBTB3	-0.765035	10.8197	-2.67446	0.0264373	0.234474	-3.70559	No
DCAF17	-0.785979	6.74788	-2.67428	0.0264451	0.234474	-3.70588	No
PDLIM3	0.864439	7.85493	2.67411	0.0264524	0.234474	-3.70615	No
NUDT7	-0.818546	5.53112	-2.67408	0.0264534	0.234474	-3.70619	No
HS1BP3	-0.45862	8.89262	-2.67381	0.0264648	0.234474	-3.70661	No
HEY1	0.558213	7.84714	2.67293	0.0265023	0.234547	-3.70799	No
MT2A	0.624686	14.4393	2.67275	0.0265101	0.234547	-3.70828	No
ADGRG1	1.12722	10.6834	2.67215	0.0265357	0.234609	-3.70922	No
DNASE1L1	-0.572711	8.37396	-2.67112	0.0265794	0.234758	-3.71083	No
ARHGEF3	-0.754895	8.74424	-2.67086	0.0265907	0.234758	-3.71125	No
STAG3L4	-0.768584	6.47195	-2.67022	0.0266181	0.234758	-3.71225	No
HMGN3	0.641501	11.2534	2.67001	0.0266268	0.234758	-3.71258	No
AGXT	1.53353	5.90677	2.66882	0.0266778	0.235043	-3.71444	Up
ZNF180	0.437376	7.60742	2.66731	0.0267423	0.235134	-3.71681	No
SNX10	-1.89196	5.85608	-2.66704	0.026754	0.235134	-3.71723	Down
KLF4	0.822761	10.3821	2.66694	0.0267584	0.235134	-3.71739	No
PXMP4	0.404358	9.49748	2.66684	0.0267624	0.235134	-3.71754	No
WDR7	-0.44644	7.51637	-2.66546	0.026822	0.235425	-3.71971	No
TTC33	-0.730499	7.85853	-2.66494	0.0268444	0.235425	-3.72053	No
HBEGF	0.532349	10.8749	2.66478	0.0268514	0.235425	-3.72078	No
PMEPA1	1.63485	7.8489	2.66374	0.0268962	0.235593	-3.72241	Up
MMP2	1.78617	6.90253	2.66347	0.0269078	0.235593	-3.72283	Up
NMRK1	-0.537537	6.64878	-2.66015	0.0270516	0.23643	-3.72804	No
NEK11	0.522624	7.99434	2.66003	0.0270569	0.23643	-3.72823	No
MUS81	-0.526281	9.34569	-2.65996	0.0270596	0.23643	-3.72833	No
CPA4	-0.549843	8.5675	-2.65946	0.0270817	0.23646	-3.72913	No
CHD5	1.50232	5.08068	2.65842	0.0271268	0.23669	-3.73075	Up
PPP3CB	0.55932	10.0743	2.65671	0.0272013	0.237167	-3.73343	No
USH2A	-1.82255	4.67111	-2.65598	0.0272333	0.237167	-3.73458	Down
SEMA4F	-0.479528	8.5815	-2.65588	0.0272378	0.237167	-3.73474	No
SMPDL3A	0.686502	7.91831	2.65422	0.0273102	0.237634	-3.73733	No
STK11	0.912299	9.06676	2.6534	0.0273465	0.237787	-3.73863	No
ACO1	-0.478863	10.8854	-2.65279	0.0273729	0.237852	-3.73957	No
GSTZ1	-0.644992	8.79497	-2.6514	0.0274344	0.238075	-3.74176	No
FGF5	0.606132	7.03557	2.65124	0.0274413	0.238075	-3.74201	No
ANKRD27	-0.495963	9.51853	-2.65051	0.0274735	0.238075	-3.74315	No
EMX1	1.0082	3.84401	2.65037	0.0274798	0.238075	-3.74338	No
FAM174B	0.922374	6.30456	2.64994	0.0274986	0.238075	-3.74405	No
H4C3	0.799842	11.4086	2.64945	0.0275202	0.238075	-3.74481	No
FAM216A	-0.771371	9.11005	-2.64914	0.0275341	0.238075	-3.74531	No
BLVRA	-0.580079	10.3801	-2.6488	0.0275491	0.238075	-3.74584	No
LRRC42	-0.523171	9.4205	-2.64683	0.0276362	0.238649	-3.74892	No
KLHL2	0.673123	8.88774	2.64645	0.0276533	0.238649	-3.74952	No
AHCYL1	-0.459922	11.2464	-2.64558	0.0276917	0.238818	-3.75088	No
HLA-J	-0.790262	11.0129	-2.64428	0.0277498	0.239155	-3.75292	No
GCHFR	0.494934	7.31019	2.64355	0.0277822	0.239272	-3.75406	No
GADD45A	0.605772	10.1893	2.64138	0.027879	0.239942	-3.75746	No
AHCTF1	-0.617681	8.05412	-2.64	0.027941	0.240312	-3.75962	No
PPT2	-0.416173	9.20904	-2.63814	0.0280245	0.240748	-3.76254	No
CFP	-0.796952	3.49469	-2.638	0.0280309	0.240748	-3.76276	No
TIAM1	0.705051	8.56949	2.6376	0.028049	0.240748	-3.76339	No
RAD23B	0.424909	11.4459	2.63645	0.0281006	0.240748	-3.76518	No
UTP11	0.562093	9.92954	2.63623	0.0281108	0.240748	-3.76554	No
WNT5A	2.43687	5.11347	2.63615	0.0281146	0.240748	-3.76567	Up
TLX3	1.21557	4.05956	2.63542	0.0281472	0.240748	-3.7668	No
OS9	0.705196	10.612	2.63516	0.028159	0.240748	-3.76721	No
ZNF394	-0.675712	7.66874	-2.63472	0.028179	0.240748	-3.7679	No
TTC22	1.01942	5.37146	2.63354	0.0282322	0.240748	-3.76974	No
UROS	-0.477017	9.73794	-2.63354	0.0282326	0.240748	-3.76975	No
CLCF1	0.579135	8.51451	2.63327	0.0282448	0.240748	-3.77018	No
ZNHIT6	-0.564194	9.85277	-2.63325	0.0282455	0.240748	-3.7702	No
PRKCI	-0.482962	10.5971	-2.63288	0.0282623	0.240748	-3.77078	No
AK4	-0.574421	10.0202	-2.63255	0.0282774	0.240748	-3.7713	No
EIF4EBP2	-0.506186	8.76661	-2.63152	0.0283243	0.240986	-3.77292	No
DIMT1	-0.628377	11.104	-2.63014	0.0283869	0.241355	-3.77507	No
UPK1A	0.607861	6.34258	2.62878	0.0284489	0.241488	-3.7772	No
ADGRE3	-1.25678	5.24824	-2.62858	0.0284584	0.241488	-3.77753	No
SLC2A9	0.487706	8.08885	2.62855	0.0284598	0.241488	-3.77757	No
IFIT3	-1.06412	9.76494	-2.62804	0.0284828	0.241521	-3.77836	No
ACADSB	-0.983601	5.65306	-2.62528	0.0286094	0.242432	-3.78269	No
SCGB1A1	-0.62924	6.20609	-2.62346	0.0286934	0.242933	-3.78554	No
SOWAHC	-0.56667	8.05914	-2.62316	0.0287072	0.242933	-3.78602	No
ANP32A-IT1	1.60644	3.67165	2.62274	0.0287267	0.242933	-3.78668	Up
SLC25A23	-0.973723	7.08155	-2.62197	0.0287621	0.242933	-3.78788	No
AEN	0.742423	8.25752	2.62177	0.0287711	0.242933	-3.78818	No
CXCR6	-0.918436	5.52372	-2.6215	0.0287838	0.242933	-3.78861	No
RPRD2	-0.816415	8.1048	-2.61999	0.0288537	0.243361	-3.79098	No
GABARAPL3	1.0395	5.98418	2.61943	0.0288797	0.243417	-3.79185	No
MYBL2	0.595414	9.17384	2.61744	0.0289723	0.243905	-3.79498	No
COG4	0.420785	8.47369	2.61707	0.0289893	0.243905	-3.79555	No
BRD7P3	-1.02854	3.67735	-2.61678	0.0290027	0.243905	-3.796	No
FZD9	0.49605	3.8057	2.61653	0.0290147	0.243905	-3.7964	No
RAB35	0.617879	9.97894	2.61494	0.029089	0.24435	-3.79889	No
KLF9	1.24287	6.70238	2.61457	0.0291063	0.24435	-3.79947	No
CDKN2C	0.704836	9.90625	2.61384	0.0291404	0.244386	-3.80061	No
VAPA	-0.422025	12.7697	-2.61336	0.0291629	0.244386	-3.80137	No
NR2F6	-0.829336	8.9312	-2.61324	0.0291686	0.244386	-3.80156	No
CYP1B1	-0.877085	11.4365	-2.61201	0.029226	0.244705	-3.80347	No
ZFPM2	0.86644	5.89398	2.61082	0.0292818	0.24501	-3.80533	No
TWSG1	-0.607317	8.15578	-2.60986	0.029327	0.245226	-3.80684	No
PSMG1	-0.706509	10.6409	-2.60843	0.0293948	0.24557	-3.80909	No
ZSCAN18	0.447625	9.87647	2.60817	0.0294071	0.24557	-3.80949	No
DSN1	0.607015	8.29879	2.60737	0.0294447	0.245695	-3.81074	No
SIRT7	0.416688	8.81172	2.60703	0.0294608	0.245695	-3.81127	No
REC8	1.03396	6.60701	2.60623	0.029499	0.245851	-3.81253	No
STYXL1	-0.560461	9.34765	-2.60515	0.0295501	0.246115	-3.81422	No
MBOAT7	-0.561746	10.5873	-2.60386	0.0296111	0.246408	-3.81623	No
ANKRD7	-1.60707	4.13215	-2.60359	0.0296243	0.246408	-3.81666	Down
BLTP3B	-0.576019	7.74223	-2.60222	0.0296896	0.246599	-3.81881	No
BAG3	0.430713	11.5102	2.60169	0.0297147	0.246599	-3.81963	No
TMEM35B	-0.430401	9.1666	-2.60162	0.029718	0.246599	-3.81974	No
H4C6	-0.547553	5.44001	-2.60122	0.029737	0.246599	-3.82036	No
PARP8	0.780096	7.34867	2.60106	0.0297448	0.246599	-3.82062	No
ATF4	0.583105	11.93	2.60009	0.0297911	0.246748	-3.82213	No
HCRTR1	-1.0326	3.62563	-2.59987	0.0298018	0.246748	-3.82248	No
C19orf73	0.532378	4.6006	2.59887	0.0298498	0.246922	-3.82405	No
COL4A1	-0.698962	9.00267	-2.59862	0.0298618	0.246922	-3.82444	No
PECR	-0.700035	5.56038	-2.59754	0.0299138	0.24716	-3.82613	No
MFSD5	0.455842	9.42308	2.59721	0.0299297	0.24716	-3.82665	No
PTK2B	-0.821998	6.3182	-2.59649	0.0299642	0.247202	-3.82777	No
IREB2	0.554653	6.29864	2.59581	0.0299972	0.247202	-3.82884	No
GABARAPL2	-0.531591	10.4338	-2.59563	0.0300056	0.247202	-3.82912	No
LZTS1	1.99148	5.22685	2.59548	0.030013	0.247202	-3.82936	Up
LRFN4	-0.84672	8.35963	-2.59444	0.0300632	0.247288	-3.83099	No
NDE1	0.532604	8.14674	2.59404	0.0300825	0.247288	-3.83161	No
ARID4A	-0.814254	6.99703	-2.59396	0.0300861	0.247288	-3.83173	No
PARVA	-0.447783	9.50197	-2.59364	0.0301017	0.247288	-3.83223	No
PEG10	0.522251	8.76711	2.59294	0.0301356	0.247355	-3.83333	No
HNRNPH1	0.516561	11.7165	2.59266	0.030149	0.247355	-3.83376	No
HLA-DMB	-0.879926	8.52933	-2.59203	0.0301796	0.247412	-3.83475	No
PGAP4	-0.447523	6.71794	-2.59171	0.0301952	0.247412	-3.83525	No
HAO1	1.07821	5.46032	2.58953	0.0303012	0.248121	-3.83866	No
VCAM1	1.57339	7.5124	2.58731	0.0304095	0.248332	-3.84214	Up
TRAPPC8	-0.644239	10.0442	-2.58699	0.0304251	0.248332	-3.84263	No
COX7A2P2	0.557211	10.6324	2.58695	0.0304273	0.248332	-3.8427	No
AXIN1	-0.599603	7.54231	-2.58603	0.0304721	0.248332	-3.84414	No
PCDHGA3	1.28276	5.90857	2.58597	0.0304751	0.248332	-3.84423	No
THAP9-AS1	0.752338	8.12047	2.58588	0.0304798	0.248332	-3.84438	No
KRT84	1.13427	3.31708	2.58569	0.0304887	0.248332	-3.84467	No
ADAMTS7	-0.659864	6.56615	-2.58531	0.0305074	0.248332	-3.84526	No
SNCG	1.03493	5.19144	2.58464	0.0305405	0.248332	-3.84632	No
F3	-0.726188	11.393	-2.58445	0.0305497	0.248332	-3.84661	No
TNFRSF17	-0.693487	2.66063	-2.58426	0.0305593	0.248332	-3.84692	No
PPP5C	0.809608	9.20163	2.58406	0.030569	0.248332	-3.84723	No
RINT1	-0.554088	7.7563	-2.58379	0.0305823	0.248332	-3.84765	No
IL1R1	-0.85954	7.70369	-2.5828	0.0306308	0.248408	-3.84919	No
TMEM134	-0.496803	8.34051	-2.5828	0.030631	0.248408	-3.8492	No
ADGRF5	-0.712381	10.8456	-2.58224	0.0306586	0.248461	-3.85007	No
TBC1D1	0.528766	9.16436	2.58126	0.0307069	0.248461	-3.8516	No
TCL1B	0.659535	5.30026	2.58093	0.0307232	0.248461	-3.85212	No
CA12	0.753197	9.4068	2.58055	0.0307418	0.248461	-3.85271	No
NPFF	1.74528	4.77544	2.58036	0.0307513	0.248461	-3.85301	Up
PROCR	-0.883015	8.29708	-2.58002	0.0307679	0.248461	-3.85354	No
MYH6	-1.31616	3.11373	-2.57984	0.0307769	0.248461	-3.85382	No
TFCP2	0.366271	8.40058	2.57939	0.0307992	0.248461	-3.85452	No
RPAP2	-0.891853	6.44916	-2.57908	0.0308145	0.248461	-3.85501	No
TST	-0.588739	9.02627	-2.57744	0.0308962	0.248961	-3.85758	No
ZNF516	-0.614425	5.75718	-2.57533	0.0310008	0.24921	-3.86087	No
CSF1	-0.833155	10.7063	-2.57476	0.0310293	0.24921	-3.86177	No
DYRK1A	-0.591608	10.0972	-2.57465	0.0310351	0.24921	-3.86195	No
RFWD3	0.593036	8.32808	2.57424	0.0310554	0.24921	-3.86258	No
ZNF446	1.30082	5.8453	2.57403	0.0310657	0.24921	-3.86291	No
HESX1	0.595451	3.02278	2.57389	0.031073	0.24921	-3.86314	No
C11orf24	-0.39764	10.0831	-2.57384	0.0310754	0.24921	-3.86321	No
ABHD11	-0.624378	8.86094	-2.5736	0.0310874	0.24921	-3.86359	No
NPTX2	1.30858	3.99133	2.57303	0.0311159	0.24921	-3.86448	No
GJA3	0.609237	2.98151	2.57286	0.0311242	0.24921	-3.86474	No
FERMT2	0.53539	10.9839	2.57244	0.0311454	0.249222	-3.8654	No
PRKAR1A	0.410764	11.3272	2.57192	0.0311716	0.249274	-3.86622	No
AGK	-0.439515	9.26136	-2.57095	0.0312203	0.249506	-3.86773	No
AIRE	1.08304	4.60005	2.56886	0.0313251	0.250034	-3.87099	No
ADGB	-1.68799	4.34956	-2.56884	0.031326	0.250034	-3.87102	Down
CCNE2	0.566324	9.40319	2.56803	0.0313668	0.250128	-3.87228	No
F9	1.40687	5.53784	2.56783	0.0313773	0.250128	-3.87261	No
CDKN1A	0.947311	9.65379	2.56711	0.0314133	0.250257	-3.87373	No
GZMK	0.830325	6.24424	2.56653	0.0314426	0.250332	-3.87463	No
TUT7	0.49182	8.27148	2.56615	0.0314622	0.250332	-3.87524	No
KMT2B	-0.463751	7.41715	-2.56446	0.0315474	0.250852	-3.87787	No
KYAT1	-0.532211	8.68932	-2.56327	0.0316078	0.251074	-3.87973	No
POLE3	0.411544	11.0191	2.56313	0.0316151	0.251074	-3.87995	No
TNNC1	-0.866667	2.3085	-2.56222	0.0316613	0.251283	-3.88137	No
DGKI	-0.52635	5.35236	-2.56087	0.03173	0.25167	-3.88348	No
MS4A5	0.523075	3.23659	2.55897	0.0318276	0.251881	-3.88646	No
DOK3	1.41897	5.96488	2.55894	0.031829	0.251881	-3.88651	No
SMAD1	0.709572	7.15253	2.55861	0.0318457	0.251881	-3.88701	No
PDE6A	1.02792	6.25513	2.55837	0.0318579	0.251881	-3.88739	No
NUP62CL	-1.76976	5.35641	-2.55794	0.0318804	0.251881	-3.88807	Down
EIF2B3	0.56984	9.92442	2.55765	0.0318948	0.251881	-3.88851	No
POLE	0.56869	8.20586	2.55763	0.031896	0.251881	-3.88855	No
AKAP8	0.383602	9.34074	2.55608	0.0319757	0.252265	-3.89097	No
CNKSR1	-0.566421	6.92868	-2.55567	0.031997	0.252265	-3.89162	No
TNFSF10	-1.77968	8.47849	-2.55552	0.0320045	0.252265	-3.89185	Down
KIF5B	0.428522	11.6577	2.55324	0.0321222	0.252736	-3.89542	No
MT1X	0.650786	13.6924	2.55321	0.0321236	0.252736	-3.89546	No
RASSF2	-0.549572	6.41998	-2.5532	0.0321242	0.252736	-3.89548	No
SKIL	1.3315	5.32478	2.55247	0.032162	0.252876	-3.89662	No
NANS	0.534283	10.7685	2.55174	0.0321996	0.253014	-3.89775	No
MORN1	-0.468077	4.03777	-2.55119	0.032228	0.25308	-3.89861	No
DPPA4	-1.16441	3.96847	-2.54984	0.0322981	0.253368	-3.90072	No
NCAPG	0.559168	10.3981	2.54971	0.0323047	0.253368	-3.90092	No
CIB1	0.548941	10.007	2.54755	0.0324176	0.253547	-3.90431	No
PCOLCE2	-0.868681	6.4958	-2.54724	0.0324334	0.253547	-3.90478	No
HEXIM1	0.451252	9.89776	2.5472	0.0324358	0.253547	-3.90485	No
CPSF7	0.467183	10.4369	2.54719	0.0324362	0.253547	-3.90486	No
SASH1	0.53373	8.98734	2.54713	0.0324393	0.253547	-3.90496	No
GART	-0.705952	9.46836	-2.54696	0.032448	0.253547	-3.90522	No
YTHDC1	0.425428	10.906	2.54635	0.0324799	0.25364	-3.90617	No
ITSN1	-0.479205	8.91359	-2.54383	0.032612	0.254514	-3.91011	No
BNIP2	0.611883	8.99875	2.54245	0.0326846	0.254695	-3.91227	No
FUT1	0.564	6.90761	2.54205	0.0327052	0.254695	-3.91288	No
DIO1	-0.539111	5.62756	-2.54154	0.0327324	0.254695	-3.91369	No
ADNP2	-0.631706	8.54747	-2.54145	0.0327369	0.254695	-3.91382	No
OR1F2P	-0.751809	2.70291	-2.5412	0.03275	0.254695	-3.91421	No
USP14	-0.394869	11.7687	-2.54054	0.0327851	0.254695	-3.91525	No
B3GAT3	-1.81874	5.40432	-2.54048	0.0327881	0.254695	-3.91534	Down
LOC100288570	1.69247	5.86196	2.54013	0.0328064	0.254695	-3.91588	Up
CMKLR2	-0.879134	7.11149	-2.53955	0.0328373	0.254695	-3.9168	No
PIK3C2B	-1.13956	6.12076	-2.53919	0.0328562	0.254695	-3.91735	No
MTF2	-0.427628	9.3946	-2.53913	0.0328593	0.254695	-3.91745	No
DGCR2	-0.683531	8.92833	-2.53856	0.0328895	0.254695	-3.91834	No
PLD1	-0.610219	7.56105	-2.53808	0.0329148	0.254695	-3.91909	No
STK17B	0.595136	7.35308	2.53804	0.0329171	0.254695	-3.91915	No
VNN1	-1.2202	5.36285	-2.53742	0.0329497	0.254791	-3.92011	No
VRTN	-1.53281	5.17187	-2.53553	0.0330504	0.2553	-3.92308	Down
CHRNA6	-0.454928	6.9704	-2.53493	0.033082	0.2553	-3.924	No
ETFB	0.967811	8.34903	2.53449	0.0331058	0.2553	-3.9247	No
FLNB	-0.510805	11.1099	-2.53396	0.0331337	0.2553	-3.92552	No
GJA1	1.50386	7.09869	2.53385	0.0331399	0.2553	-3.9257	Up
HMMR	-0.464505	8.27464	-2.53347	0.0331599	0.2553	-3.92629	No
EPB41L2	0.610823	9.15939	2.53338	0.0331648	0.2553	-3.92643	No
PITPNC1	0.696236	8.39788	2.53315	0.0331771	0.2553	-3.92679	No
GRM6	0.570606	7.83488	2.53194	0.0332418	0.255566	-3.92868	No
MTSS1	0.678966	7.07387	2.53175	0.0332521	0.255566	-3.92898	No
GABBR1	-0.533122	6.79635	-2.53003	0.0333441	0.255966	-3.93166	No
SPINT2	0.711868	11.5053	2.53002	0.0333446	0.255966	-3.93168	No
LRRC20	-0.84602	8.25474	-2.52927	0.0333849	0.25612	-3.93285	No
SMARCD3	-0.611832	7.35076	-2.52843	0.0334301	0.256311	-3.93416	No
MAB21L4	0.692149	5.85769	2.52739	0.033486	0.256584	-3.93578	No
DHFR	0.431244	10.6553	2.52584	0.0335696	0.256989	-3.9382	No
STX2	0.481813	9.06983	2.52551	0.0335873	0.256989	-3.93871	No
CDK7	-0.633864	9.87017	-2.52528	0.0335998	0.256989	-3.93907	No
TNFRSF10C	0.561657	6.35851	2.52469	0.0336316	0.257076	-3.93999	No
ITGA6	0.705528	10.6885	2.52417	0.0336599	0.257137	-3.94081	No
TTC31	-0.494814	7.8313	-2.52305	0.0337208	0.257447	-3.94256	No
IQCE	-0.610517	7.63111	-2.52213	0.0337706	0.257671	-3.94399	No
ADGRB1	-1.23817	4.07474	-2.52049	0.0338599	0.257948	-3.94655	No
NASP	0.637875	10.8153	2.52032	0.0338691	0.257948	-3.94682	No
TBK1	0.443814	9.42242	2.51998	0.0338876	0.257948	-3.94734	No
IL10RB	-0.595491	8.17037	-2.51942	0.0339182	0.257948	-3.94822	No
VPS52	0.408305	10.3689	2.51925	0.0339273	0.257948	-3.94848	No
CSPG5	0.619621	7.46646	2.51922	0.0339292	0.257948	-3.94853	No
TNXB	1.11225	5.9919	2.51799	0.033996	0.2583	-3.95044	No
DAPK3	0.852547	8.88735	2.51739	0.034029	0.25838	-3.95138	No
RGL2	0.498553	10.012	2.51706	0.0340474	0.25838	-3.95191	No
GNB2	-0.508887	10.7719	-2.51453	0.034186	0.259227	-3.95584	No
ESRRA	-0.474833	9.13032	-2.51428	0.0342	0.259227	-3.95624	No
C5AR1	0.804402	4.00022	2.51346	0.0342447	0.25941	-3.95751	No
DFFB	0.590275	6.44171	2.51286	0.034278	0.259478	-3.95845	No
RHOT2	0.80094	8.76978	2.51256	0.0342947	0.259478	-3.95892	No
MXI1	-0.821433	9.21858	-2.51106	0.0343776	0.25995	-3.96126	No
EDAR	0.641919	7.4225	2.51016	0.0344272	0.260035	-3.96266	No
FBXW12	-0.439259	7.56906	-2.51011	0.0344301	0.260035	-3.96274	No
HABP4	-1.00769	6.90454	-2.50964	0.0344561	0.260077	-3.96347	No
ZNF32	-0.521934	8.37398	-2.50847	0.0345212	0.260413	-3.9653	No
FZR1	0.640407	9.11345	2.50739	0.0345811	0.260709	-3.96698	No
JCAD	-0.957029	5.54634	-2.50665	0.0346221	0.260863	-3.96813	No
CPT2	-0.930445	6.68104	-2.50622	0.0346465	0.260891	-3.96881	No
CLPS	1.17473	5.98862	2.50517	0.0347048	0.261175	-3.97044	No
MRPS18C	-0.683976	5.43914	-2.50418	0.0347599	0.261433	-3.97198	No
TNPO3	-0.57158	9.95084	-2.50358	0.0347939	0.261534	-3.97293	No
CEP135	0.461185	8.00457	2.50286	0.0348341	0.261534	-3.97404	No
BACE2	-0.89288	10.0909	-2.50284	0.0348354	0.261534	-3.97408	No
RABGAP1L	-0.647109	6.77839	-2.5024	0.0348599	0.261563	-3.97476	No
CRYBG2	1.00668	5.12007	2.50193	0.0348862	0.261605	-3.97549	No
GNG4	0.657556	6.84685	2.50148	0.0349114	0.261639	-3.97619	No
CA7	0.421372	7.13517	2.50075	0.0349526	0.261793	-3.97734	No
RTP4	1.48034	5.65796	2.49922	0.0350386	0.26215	-3.97972	No
DNAJC17	0.550836	6.23268	2.49916	0.0350418	0.26215	-3.9798	No
ZNF384	0.44727	8.9204	2.49843	0.0350833	0.262306	-3.98095	No
TSPYL5	1.54565	8.93346	2.49636	0.0352001	0.262796	-3.98417	Up
P2RX5	-0.75953	8.64061	-2.49624	0.0352073	0.262796	-3.98437	No
FLT3LG	1.40669	4.95077	2.49617	0.0352114	0.262796	-3.98448	No
PDCD6	-0.526031	10.5472	-2.49508	0.0352729	0.26304	-3.98617	No
PDCD4-AS1	-0.952503	4.45652	-2.49486	0.0352856	0.26304	-3.98652	No
HDAC9	-0.619854	8.76307	-2.49352	0.0353615	0.263308	-3.9886	No
TGM5	1.07723	6.49346	2.493	0.035391	0.263308	-3.9894	No
ABHD2	0.605149	8.58533	2.49259	0.0354146	0.263308	-3.99005	No
FAM172A	0.432898	7.77202	2.49236	0.0354279	0.263308	-3.99041	No
S100A11	-0.490193	12.537	-2.49231	0.0354307	0.263308	-3.99049	No
IFFO1	0.551119	7.34473	2.49161	0.0354705	0.263308	-3.99158	No
ELMO1	-1.2126	4.57577	-2.49133	0.0354867	0.263308	-3.99202	No
SLC18A3	1.29765	5.30666	2.49042	0.0355386	0.263308	-3.99343	No
TYMP	0.883775	7.53989	2.4901	0.0355565	0.263308	-3.99392	No
SPACA9	-0.492546	7.0596	-2.49005	0.0355593	0.263308	-3.994	No
CARMIL1	-0.467061	8.11343	-2.48987	0.0355698	0.263308	-3.99428	No
IFNW1	-0.702829	3.05138	-2.48984	0.0355715	0.263308	-3.99433	No
SLC1A1	0.886715	6.09752	2.48846	0.0356505	0.263639	-3.99648	No
CYP27A1	-1.35826	5.9788	-2.48789	0.0356836	0.263639	-3.99738	No
SEPTIN9	0.470328	12.6946	2.4878	0.0356883	0.263639	-3.9975	No
PLIN2	0.530064	10.7169	2.48761	0.0356996	0.263639	-3.99781	No
DOCK2	-1.71835	5.57519	-2.48687	0.0357418	0.263797	-3.99895	Down
E2F5	-2.0766	6.80112	-2.48597	0.0357936	0.264025	-4.00036	Down
PARK7	0.527596	12.8689	2.48394	0.0359109	0.264542	-4.00352	No
C1orf174	0.36521	9.39007	2.4839	0.0359135	0.264542	-4.00359	No
MED25	-0.483012	5.04566	-2.48367	0.0359265	0.264542	-4.00394	No
RANGRF	-0.6269	8.97423	-2.48311	0.0359588	0.264589	-4.00481	No
ALDH1A1	1.52217	3.0834	2.48284	0.0359747	0.264589	-4.00524	Up
LINS1	1.75427	3.71233	2.48235	0.0360032	0.264644	-4.006	Up
LRRC47	0.405461	10.6096	2.48194	0.0360267	0.264664	-4.00664	No
BMP2	0.855426	6.99656	2.48065	0.0361017	0.264848	-4.00865	No
BUD23	-0.548167	10.1767	-2.48048	0.0361113	0.264848	-4.00891	No
SAMD4A	0.60182	9.66716	2.47973	0.0361551	0.264848	-4.01008	No
PPL	0.659073	7.87802	2.47972	0.0361555	0.264848	-4.01009	No
CENPQ	0.533829	8.60897	2.47906	0.036194	0.264848	-4.01112	No
TGM4	-0.643526	6.1332	-2.47885	0.0362064	0.264848	-4.01145	No
EIF5A	0.822392	10.965	2.47869	0.0362158	0.264848	-4.0117	No
PINK1	-0.480771	9.82439	-2.47863	0.0362195	0.264848	-4.0118	No
KATNB1	-0.576977	9.25521	-2.4777	0.0362732	0.265088	-4.01323	No
HES2	1.51068	5.11643	2.47728	0.036298	0.265116	-4.01389	Up
ECEL1	0.607182	3.93599	2.47674	0.0363293	0.265192	-4.01473	No
CDC42	0.450684	10.9068	2.47455	0.0364576	0.265645	-4.01814	No
PCGF3	0.568544	8.45577	2.47405	0.0364874	0.265645	-4.01893	No
PSTPIP1	0.420786	6.65639	2.47403	0.0364881	0.265645	-4.01895	No
SSH1	-0.551109	9.47576	-2.47386	0.0364983	0.265645	-4.01922	No
MAP2K4	-0.355751	9.2451	-2.47377	0.0365036	0.265645	-4.01936	No
SOX30	0.635877	4.38364	2.47307	0.0365449	0.265645	-4.02045	No
CLCN3	0.480159	10.3791	2.47294	0.0365522	0.265645	-4.02064	No
HAMP	-0.65293	6.72223	-2.47282	0.0365596	0.265645	-4.02084	No
C2	-0.999788	7.10043	-2.47229	0.0365907	0.265684	-4.02166	No
ATF7IP	0.404899	9.41122	2.4717	0.0366253	0.265684	-4.02258	No
SNRNP40	0.522994	10.3131	2.47165	0.0366281	0.265684	-4.02265	No
KIFC1	0.666657	10.2873	2.4713	0.036649	0.265684	-4.0232	No
SLC11A1	0.431199	8.3081	2.47085	0.0366757	0.265726	-4.02391	No
NEDD4L	-0.645345	10.1222	-2.46972	0.0367422	0.266055	-4.02566	No
ELOVL1	0.523963	9.98539	2.46929	0.0367677	0.266059	-4.02633	No
QPCTL	-1.06722	4.01324	-2.46871	0.0368024	0.266059	-4.02724	No
IL4R	0.627212	8.61148	2.46864	0.036806	0.266059	-4.02733	No
BAZ1B	-0.551195	9.53306	-2.46794	0.0368479	0.266133	-4.02843	No
CD8A	-0.568884	7.46303	-2.46776	0.0368582	0.266133	-4.02871	No
FKBP1B	1.43624	4.78004	2.46645	0.0369363	0.266544	-4.03075	No
N4BP2L1	-0.929922	4.98496	-2.46574	0.0369782	0.266694	-4.03185	No
PEX14	1.23242	8.91364	2.46519	0.0370112	0.26678	-4.03271	No
EMCN	-1.30027	3.61688	-2.46408	0.0370775	0.266826	-4.03444	No
HUS1	-0.63344	8.02718	-2.46389	0.0370887	0.266826	-4.03473	No
FAM107A	0.990275	5.82513	2.4637	0.0371	0.266826	-4.03503	No
MTMR9	0.44401	8.84035	2.46367	0.037102	0.266826	-4.03508	No
C1orf68	1.03344	5.12136	2.46266	0.0371625	0.267	-4.03665	No
FAHD2A	-0.367938	8.7929	-2.46256	0.0371684	0.267	-4.03681	No
EIF2B2	0.500258	10.849	2.46203	0.0371998	0.267074	-4.03762	No
MOK	0.560962	8.87846	2.46127	0.0372453	0.267249	-4.0388	No
HADHB	-0.711657	10.9768	-2.46042	0.0372964	0.267463	-4.04013	No
TSC22D1	0.682377	11.8915	2.45976	0.0373358	0.267594	-4.04115	No
MINDY2	-0.763477	7.21909	-2.4593	0.0373639	0.267644	-4.04188	No
TACC1	0.527686	11.0653	2.45876	0.0373964	0.267655	-4.04272	No
TENT4A	-0.465074	10.5764	-2.45819	0.0374303	0.267655	-4.04359	No
SNX7	-0.453654	10.9007	-2.45794	0.0374455	0.267655	-4.04398	No
MYO15A	-0.699481	6.47854	-2.45786	0.0374502	0.267655	-4.0441	No
SETD4	-1.73097	4.37834	-2.45728	0.0374852	0.267754	-4.04501	Down
ZFP64	-0.490627	8.37801	-2.45569	0.0375813	0.268145	-4.04748	No
WDR62	0.408527	8.15096	2.45543	0.0375971	0.268145	-4.04789	No
MPI	0.432766	7.9641	2.45459	0.0376478	0.268145	-4.04919	No
MRS2	-0.427754	8.67335	-2.45442	0.0376584	0.268145	-4.04946	No
SGTA	0.558594	8.7562	2.4543	0.0376656	0.268145	-4.04964	No
NRG1	-0.705107	9.81958	-2.45394	0.0376877	0.268145	-4.05021	No
UAP1L1	0.415709	8.75733	2.45393	0.0376883	0.268145	-4.05023	No
BRWD1	-0.892369	5.64556	-2.45207	0.037801	0.268796	-4.05311	No
CHST8	1.24481	5.54116	2.45081	0.0378776	0.269188	-4.05506	No
BTN3A2	-0.616311	7.7764	-2.4495	0.0379575	0.269374	-4.0571	No
CCR10	-0.77878	5.54798	-2.44939	0.0379643	0.269374	-4.05727	No
SSX2IP	-0.487875	8.78433	-2.44934	0.0379675	0.269374	-4.05736	No
OSTF1	0.484564	8.57876	2.44816	0.0380397	0.269395	-4.05919	No
EMC9	0.898792	8.38967	2.44814	0.0380412	0.269395	-4.05923	No
BASP1	-0.577746	12.4569	-2.44706	0.0381072	0.269395	-4.0609	No
CHRNA5	-0.418142	7.13424	-2.44654	0.0381392	0.269395	-4.06171	No
ETS1	0.706003	8.00403	2.44653	0.0381396	0.269395	-4.06172	No
REEP4	0.554791	10.0815	2.44649	0.0381419	0.269395	-4.06178	No
PDE10A	-0.613543	7.33016	-2.44646	0.0381439	0.269395	-4.06183	No
TCAP	0.650438	6.16068	2.44589	0.0381792	0.269395	-4.06272	No
KDSR	-0.65599	9.3535	-2.44528	0.0382167	0.269395	-4.06367	No
MYO3A	-0.567568	2.75416	-2.44479	0.0382468	0.269395	-4.06443	No
SH2D4A	-0.533121	7.77148	-2.44437	0.0382724	0.269395	-4.06508	No
ETV3	0.630434	3.24577	2.4442	0.0382827	0.269395	-4.06534	No
LIMK2	-0.369009	7.25753	-2.44409	0.0382895	0.269395	-4.06551	No
TOLLIP	0.446566	8.88195	2.44346	0.0383285	0.269395	-4.06649	No
ZHX2	0.892143	7.0522	2.44344	0.0383299	0.269395	-4.06653	No
CTPS2	-0.389582	7.57534	-2.443	0.0383571	0.269395	-4.06721	No
TRPC7	-0.54429	2.33155	-2.4428	0.0383696	0.269395	-4.06752	No
EIF4A2	0.371395	12.9022	2.44274	0.0383732	0.269395	-4.06762	No
KIF2C	0.49025	11.1432	2.44237	0.0383959	0.269395	-4.06819	No
NCAPH	-0.625034	9.25965	-2.44236	0.0383968	0.269395	-4.06821	No
ACADL	1.59599	5.79822	2.44176	0.0384336	0.269504	-4.06914	Up
DAZAP2	0.5031	11.6132	2.44133	0.0384602	0.269541	-4.0698	No
POU6F1	-0.679147	5.77075	-2.44084	0.0384906	0.269605	-4.07056	No
KANK1	0.62473	8.57843	2.43939	0.0385806	0.269808	-4.07282	No
RHOQ	-0.469143	9.36507	-2.43919	0.0385931	0.269808	-4.07313	No
DPM2	-0.444682	9.42613	-2.43877	0.0386188	0.269808	-4.07377	No
CRABP2	0.741918	7.03405	2.43836	0.0386446	0.269808	-4.07442	No
CRAT	-0.597841	8.55141	-2.43827	0.0386502	0.269808	-4.07456	No
DYRK2	0.958978	6.76318	2.43798	0.038668	0.269808	-4.075	No
YIF1A	-0.403169	10.2522	-2.43756	0.0386944	0.269808	-4.07566	No
NSUN5P1	-0.83358	7.28928	-2.43754	0.0386957	0.269808	-4.07569	No
TERF2IP	0.407399	9.3726	2.43688	0.0387365	0.269808	-4.07671	No
NINJ2	0.559279	8.32513	2.43655	0.038757	0.269808	-4.07722	No
STX3	-0.540511	9.65711	-2.43642	0.0387652	0.269808	-4.07742	No
GFAP	1.04134	6.59004	2.43609	0.0387858	0.269808	-4.07794	No
OR7E47P	-0.755973	4.82938	-2.43591	0.038797	0.269808	-4.07822	No
DUSP1	0.655889	9.81951	2.43551	0.0388221	0.269834	-4.07884	No
PDE4A	-0.447118	9.10042	-2.43488	0.0388617	0.269885	-4.07982	No
RBM8A	0.4386	9.49216	2.43471	0.0388721	0.269885	-4.08008	No
ADAR	-0.389191	10.8394	-2.43303	0.0389777	0.270469	-4.0827	No
FUT8	-0.780777	10.3817	-2.43214	0.0390334	0.270703	-4.08408	No
GRB10	-0.446814	10.2871	-2.43152	0.0390726	0.270703	-4.08504	No
CASR	-1.02222	5.93809	-2.43141	0.0390794	0.270703	-4.08521	No
NDRG3	-0.507182	10.9131	-2.43113	0.039097	0.270703	-4.08565	No
TRHDE	1.36042	3.65687	2.42961	0.0391927	0.271217	-4.088	No
PTDSS2	-0.438328	8.25428	-2.42924	0.0392158	0.271228	-4.08857	No
HDAC7	0.960419	7.17512	2.42887	0.0392391	0.271241	-4.08915	No
NT5M	-0.80561	4.51993	-2.42796	0.0392965	0.27149	-4.09056	No
PCSK7	-1.02674	6.93073	-2.42715	0.039348	0.271629	-4.09182	No
POLR2J	-0.496064	11.4248	-2.42697	0.0393597	0.271629	-4.09211	No
MBD5	-0.495941	7.59598	-2.42627	0.039404	0.271787	-4.09319	No
RPL3L	-1.12357	4.01175	-2.42587	0.0394295	0.271814	-4.09381	No
BCL6	-0.709623	8.38684	-2.42533	0.0394633	0.271899	-4.09464	No
PRRX2	0.575537	4.4545	2.42488	0.039492	0.271948	-4.09534	No
GHRH	-1.79239	4.62371	-2.42397	0.0395498	0.27199	-4.09675	Down
HACD1	-0.528246	10.7265	-2.42375	0.0395637	0.27199	-4.09709	No
TRIM28	0.636472	11.6469	2.42362	0.0395721	0.27199	-4.09729	No
GAK	0.510299	9.31233	2.42344	0.039584	0.27199	-4.09758	No
CCDC85B	-0.614294	10.3912	-2.42155	0.0397045	0.272669	-4.10051	No
GATA6	-0.863768	8.41384	-2.42085	0.0397489	0.272742	-4.10159	No
NPC1	-0.481158	10.8597	-2.42071	0.0397582	0.272742	-4.10182	No
INHBE	-0.628811	5.1771	-2.41843	0.0399045	0.273045	-4.10536	No
MBTPS2	-0.876567	7.31209	-2.41827	0.0399146	0.273045	-4.1056	No
STK32B	0.418612	4.15731	2.41825	0.039916	0.273045	-4.10563	No
AGR2	2.82399	5.63361	2.41815	0.0399223	0.273045	-4.10579	Up
MSL3	-0.398705	9.15052	-2.41801	0.0399313	0.273045	-4.106	No
SPDEF	1.92013	8.34713	2.41736	0.0399729	0.273045	-4.10701	Up
ACTR1B	-0.498	9.9903	-2.41727	0.0399791	0.273045	-4.10716	No
OGFRL1	-0.521421	9.58286	-2.41721	0.0399825	0.273045	-4.10724	No
PLEKHO2	0.646571	8.54874	2.41699	0.0399968	0.273045	-4.10758	No
PAPSS2	-0.547976	10.1659	-2.41516	0.0401147	0.273702	-4.11042	No
TAF11	0.502857	8.92221	2.41459	0.0401517	0.273726	-4.11131	No
RHD	-0.929894	4.98729	-2.41444	0.0401615	0.273726	-4.11154	No
KLHL29	-1.35511	4.20523	-2.41376	0.0402051	0.273795	-4.11259	No
ATP5MF	-0.402447	12.6785	-2.41317	0.0402436	0.273795	-4.11351	No
PITX2	1.61387	4.03626	2.41307	0.04025	0.273795	-4.11366	Up
DBH	0.75126	3.55821	2.41294	0.0402583	0.273795	-4.11386	No
CA11	-1.44546	6.1596	-2.41156	0.0403481	0.274029	-4.11601	No
HOMER2	0.508907	7.53557	2.41148	0.0403534	0.274029	-4.11614	No
CD6	1.00258	6.4792	2.41141	0.0403577	0.274029	-4.11624	No
ST6GALNAC4	-0.604942	8.04173	-2.41043	0.0404211	0.274312	-4.11775	No
CERT1	0.476858	8.23116	2.40984	0.0404597	0.274427	-4.11867	No
COL5A2	0.610239	6.1465	2.40878	0.040529	0.27464	-4.12032	No
B4GALNT1	0.631196	7.06065	2.40869	0.0405345	0.27464	-4.12045	No
WDR12	-0.596456	10.1457	-2.40739	0.0406196	0.274946	-4.12247	No
SIK2	-0.91868	7.12668	-2.40684	0.0406559	0.274946	-4.12333	No
GPBP1L1	0.503619	9.32818	2.4067	0.0406645	0.274946	-4.12353	No
SNX11	0.388728	9.06174	2.40643	0.0406826	0.274946	-4.12396	No
GJA8	-0.82745	3.89256	-2.40615	0.0407007	0.274946	-4.12439	No
IVNS1ABP	0.48734	9.72097	2.40601	0.0407103	0.274946	-4.12462	No
SGCG	1.36997	4.9738	2.40407	0.040837	0.275469	-4.12761	No
ATP5F1B	0.565309	13.1099	2.40354	0.0408719	0.275469	-4.12843	No
HAUS4	-0.408741	9.47435	-2.40353	0.0408726	0.275469	-4.12845	No
PSCA	1.29684	4.84435	2.4035	0.0408748	0.275469	-4.1285	No
LAMC3	-1.39472	3.76869	-2.40288	0.0409155	0.275589	-4.12946	No
ITGA2	0.50607	8.98851	2.40257	0.0409362	0.275589	-4.12994	No
RHCE	-1.19901	4.97885	-2.40165	0.0409963	0.275829	-4.13136	No
GPS2	0.455568	10.1586	2.40136	0.0410155	0.275829	-4.13181	No
STK38L	0.523206	9.28356	2.39942	0.0411438	0.276387	-4.13481	No
IL11	1.76609	7.95038	2.39935	0.0411484	0.276387	-4.13492	Up
WBP2	0.573129	9.76849	2.39912	0.0411641	0.276387	-4.13529	No
PKIG	-0.429297	9.44283	-2.39869	0.0411927	0.276433	-4.13596	No
OTOF	0.887933	3.0551	2.39569	0.0413914	0.277612	-4.14059	No
SORL1	-0.694543	8.5067	-2.3951	0.0414308	0.277612	-4.1415	No
NHERF2	0.879246	7.13207	2.39505	0.0414343	0.277612	-4.14159	No
PCBP3	1.1434	6.48493	2.39304	0.0415684	0.278231	-4.14469	No
OTUD3	0.610988	7.05965	2.39301	0.0415706	0.278231	-4.14475	No
PUM2	-0.525192	10.2578	-2.39213	0.0416295	0.278461	-4.14611	No
PIGQ	0.512075	7.10089	2.39135	0.0416817	0.278461	-4.14731	No
FAM13A	0.562542	8.60929	2.39103	0.0417031	0.278461	-4.14781	No
SLC33A1	0.517151	7.75067	2.3909	0.0417121	0.278461	-4.14802	No
CLEC2B	1.39011	7.77001	2.39061	0.0417314	0.278461	-4.14846	No
RARG	0.789659	7.24949	2.39052	0.0417373	0.278461	-4.1486	No
ACBD4	-0.738922	6.96433	-2.38939	0.0418134	0.278682	-4.15035	No
RNF146	-0.376286	7.84708	-2.38921	0.0418254	0.278682	-4.15062	No
SLC6A15	-0.374772	2.2468	-2.38905	0.0418364	0.278682	-4.15088	No
DDX31	-1.43759	6.36989	-2.38688	0.0419831	0.279381	-4.15424	No
MRPL28	0.423529	9.29145	2.38659	0.0420027	0.279381	-4.15469	No
MPC2	-0.409052	10.4469	-2.38623	0.0420269	0.279381	-4.15525	No
CD82	0.904096	10.0732	2.38618	0.0420298	0.279381	-4.15531	No
TLE5	0.534206	9.20626	2.38544	0.0420805	0.279571	-4.15647	No
CTNNB1	0.678928	11.4645	2.38495	0.0421137	0.279645	-4.15723	No
RIMS2	-0.707946	7.90721	-2.38406	0.0421738	0.279701	-4.1586	No
AP1M2	-0.564958	9.54099	-2.38398	0.042179	0.279701	-4.15872	No
TAP2	-0.720309	7.91847	-2.38384	0.0421886	0.279701	-4.15894	No
TCFL5	-0.453088	9.71863	-2.38334	0.0422225	0.279743	-4.15971	No
IGFBP2	1.39917	5.82429	2.3831	0.0422391	0.279743	-4.16009	No
WDR82	0.413805	11.166	2.38271	0.0422654	0.27977	-4.16069	No
FABP5	0.885618	10.3565	2.38225	0.0422968	0.279832	-4.1614	No
ZFHX4	-0.657693	7.1456	-2.38112	0.0423738	0.280195	-4.16315	No
KHK	-1.13375	6.44077	-2.37942	0.04249	0.280696	-4.16578	No
SC5D	-0.464041	10.032	-2.37909	0.0425128	0.280696	-4.1663	No
NAB2	1.07608	5.95355	2.37899	0.0425193	0.280696	-4.16645	No
DCN	0.504761	7.71095	2.37836	0.0425627	0.280696	-4.16743	No
MOAP1	-0.458875	9.28763	-2.37824	0.0425705	0.280696	-4.1676	No
ARF6	0.482848	11.878	2.37791	0.0425934	0.280696	-4.16812	No
BUB1	-0.386815	10.584	-2.37774	0.0426051	0.280696	-4.16838	No
SLC12A9	-0.353387	8.09582	-2.3769	0.0426624	0.280927	-4.16968	No
PTN	0.635305	8.27396	2.37646	0.0426926	0.280963	-4.17036	No
FCHO1	1.19379	6.11735	2.37618	0.0427123	0.280963	-4.1708	No
MAP3K19	1.01402	5.14694	2.37356	0.0428926	0.282003	-4.17485	No
TTC21B	-0.686051	2.65692	-2.37312	0.0429231	0.282057	-4.17553	No
PON2	-1.24802	8.27253	-2.3727	0.0429519	0.282099	-4.17617	No
NMNAT2	0.645313	7.71024	2.37192	0.0430055	0.282305	-4.17737	No
NARF	0.665165	8.86925	2.37075	0.0430868	0.282692	-4.17919	No
CAV1	-0.378425	12.925	-2.36977	0.0431549	0.282991	-4.1807	No
LDOC1	0.987605	9.0747	2.36903	0.0432062	0.283181	-4.18185	No
VTN	-1.05125	5.9202	-2.36784	0.043289	0.283453	-4.18368	No
FETUB	-0.605569	2.07419	-2.36734	0.0433242	0.283453	-4.18447	No
CD24	1.32018	7.09437	2.3673	0.0433265	0.283453	-4.18452	No
PRDM4	-0.4671	9.00687	-2.36689	0.0433551	0.283453	-4.18515	No
SAT1	0.884507	10.5769	2.36682	0.0433599	0.283453	-4.18526	No
SHANK2	-0.8501	6.75134	-2.36595	0.0434207	0.283704	-4.1866	No
MYT1	0.934235	6.445	2.3656	0.0434457	0.283721	-4.18715	No
TMEM254	-0.901235	6.07823	-2.36454	0.0435197	0.283982	-4.18879	No
PRSS21	1.29996	5.89754	2.36438	0.0435305	0.283982	-4.18903	No
DCTN2	0.599439	10.329	2.36395	0.0435612	0.284035	-4.1897	No
MAP3K12	0.739701	6.74832	2.36302	0.0436259	0.28431	-4.19113	No
LPGAT1	-0.488842	8.96904	-2.36243	0.0436672	0.284427	-4.19204	No
AMPD2	-0.622568	9.09908	-2.36213	0.0436888	0.284427	-4.19251	No
GLB1L2	0.389435	7.84038	2.36122	0.0437525	0.284577	-4.19391	No
SLC38A4	-0.894908	5.32997	-2.36087	0.0437775	0.284577	-4.19446	No
IPO8	0.51396	7.53129	2.36084	0.0437793	0.284577	-4.1945	No
CUL4A	-0.44879	9.58039	-2.36025	0.0438207	0.2847	-4.19541	No
SLC25A28	-0.585232	8.1428	-2.35931	0.043887	0.284854	-4.19686	No
GC	-1.22062	4.92007	-2.35837	0.0439535	0.284854	-4.19831	No
ID3	2.35341	6.46208	2.35771	0.0440006	0.284854	-4.19934	Up
SCAMP1	-0.40771	10.2777	-2.35763	0.0440063	0.284854	-4.19946	No
TMSB4X	-0.524449	13.6816	-2.35751	0.0440147	0.284854	-4.19965	No
RORB	0.765788	2.48659	2.35737	0.0440247	0.284854	-4.19987	No
OVOL1	1.46798	4.9627	2.35713	0.0440417	0.284854	-4.20024	No
CEP41	0.401608	6.80005	2.35685	0.044061	0.284854	-4.20066	No
SKA1	-0.677492	6.8521	-2.35669	0.0440725	0.284854	-4.20091	No
TRIP4	0.33579	9.28448	2.35643	0.0440913	0.284854	-4.20132	No
CCT8L2	-1.2213	4.41438	-2.35641	0.0440924	0.284854	-4.20134	No
ATP7B	-0.598831	7.02682	-2.35509	0.0441866	0.285144	-4.20339	No
CHTOP	0.39543	10.1585	2.35493	0.0441979	0.285144	-4.20363	No
FBXO5	0.491842	8.77044	2.35483	0.0442049	0.285144	-4.20379	No
B4GALT7	-0.463816	7.89693	-2.35357	0.0442941	0.285534	-4.20572	No
ARK2N	-0.412673	7.29058	-2.35335	0.0443105	0.285534	-4.20608	No
GPR3	-1.38667	6.25043	-2.3527	0.0443564	0.285684	-4.20707	No
FOXH1	1.29174	4.27276	2.35191	0.0444132	0.285905	-4.2083	No
CCDC198	-1.07419	2.99722	-2.34994	0.0445538	0.286585	-4.21133	No
URB1	-0.616819	7.10555	-2.3498	0.0445642	0.286585	-4.21155	No
KCNE5	1.13726	3.96481	2.34915	0.0446108	0.286668	-4.21256	No
TAC1	0.915195	4.14178	2.34898	0.0446225	0.286668	-4.21281	No
PTX3	-0.870901	10.565	-2.34753	0.0447271	0.287194	-4.21505	No
SATB2	0.418097	8.94545	2.34701	0.0447641	0.28725	-4.21585	No
SMAD9	-0.463808	2.83379	-2.34632	0.0448139	0.28725	-4.21691	No
EPHB6	-0.429738	6.62395	-2.34626	0.0448183	0.28725	-4.21701	No
WNT4	1.0498	3.50555	2.34586	0.044847	0.28725	-4.21762	No
RPA2	0.455235	10.9113	2.34557	0.0448683	0.28725	-4.21808	No
INHBC	-0.649033	7.73159	-2.34531	0.0448867	0.28725	-4.21847	No
IL9	-1.3339	4.90402	-2.3452	0.0448949	0.28725	-4.21864	No
EMC1	0.397049	8.9737	2.34481	0.0449227	0.287283	-4.21924	No
ARL5A	-0.410909	10.2578	-2.34316	0.0450425	0.287774	-4.22179	No
TM7SF3	1.18902	6.35843	2.34161	0.0451549	0.287774	-4.22418	No
KDM4C	-0.627206	6.87331	-2.34159	0.0451565	0.287774	-4.22422	No
RAP2A	-0.788857	9.76389	-2.34148	0.0451642	0.287774	-4.22438	No
PAPOLG	-0.694352	6.34522	-2.34146	0.0451655	0.287774	-4.22441	No
DOCK9	-0.590302	9.84309	-2.34137	0.0451725	0.287774	-4.22456	No
GPR65	0.815281	5.00677	2.34101	0.0451982	0.287774	-4.2251	No
ZFAND5	0.476003	11.9471	2.34096	0.045202	0.287774	-4.22518	No
FUT5	-0.684329	3.01725	-2.34093	0.0452044	0.287774	-4.22523	No
EED	0.591668	10.2631	2.33874	0.0453641	0.288554	-4.22861	No
LPCAT4	-0.397357	8.01813	-2.33822	0.0454019	0.288554	-4.22941	No
DNAAF11	0.438821	6.76189	2.33806	0.0454133	0.288554	-4.22965	No
ZNF184	0.447266	7.28785	2.338	0.0454182	0.288554	-4.22975	No
DPYD	0.610484	9.55514	2.33683	0.0455034	0.28895	-4.23155	No
MPST	-0.353776	9.6588	-2.33553	0.0455986	0.289243	-4.23356	No
SPSB3	0.352967	9.46583	2.33546	0.0456042	0.289243	-4.23367	No
ZDHHC8BP	1.0879	5.6912	2.33507	0.0456325	0.289243	-4.23427	No
EFCAB11	0.36791	9.47604	2.33467	0.045662	0.289243	-4.23489	No
ZNF586	0.374945	7.77942	2.33464	0.0456639	0.289243	-4.23493	No
ERLIN2	-0.44925	9.05054	-2.33361	0.0457398	0.289253	-4.23652	No
[truncated: 10,646 more rows]

## Sheet: |logFC|＞1.5
366 DEGs were screened with |logFC| > 1.5.
Gene	logFC	AveExpr	t-statistic	P.Value	adj.P.Val	B-statistic	degree
SPARC	7.91691	7.74639	15.8272	1.16794862665539e-07	0.00131276	7.53393	Up
GYPC	3.42888	6.71968	14.6747	2.19137305199235e-07	0.00131276	7.09624	Up
WT1	-4.37502	4.95324	-13.7122	3.8433968366512e-07	0.00131276	6.68585	Down
COL1A1	4.76041	7.17679	13.3157	4.89623835369674e-07	0.00131276	6.5035	Up
EREG	3.11384	8.33564	13.0236	5.87737751562363e-07	0.00131276	6.36381	Up
LHB	-3.1194	5.21719	-12.9317	6.22995896957545e-07	0.00131276	6.31887	Down
SOBP	2.63491	7.10707	12.1021	1.07264285142478e-06	0.00185703	5.89118	Up
FKBP10	3.41476	5.36018	11.8472	1.27617734664667e-06	0.00185703	5.75123	Up
ABCC3	-3.2984	6.54222	-11.7961	1.32193939170215e-06	0.00185703	5.72266	Down
PLCB1	3.55399	6.77787	11.0804	2.19749885379952e-06	0.0027783	5.30397	Up
LRP3	-2.67363	6.01269	-10.9191	2.4741709206837e-06	0.00284372	5.20452	Down
MAN1A1	2.21638	6.40485	10.0851	4.68511289648058e-06	0.00493616	4.65836	Up
PUDP	-2.1403	9.49194	-9.98256	5.08361357822025e-06	0.00494401	4.58728	Down
MBP	-1.82151	9.53043	-9.70262	6.37632741505713e-06	0.0055082	4.38857	Down
MOCOS	-1.85228	7.45415	-9.6573	6.61798660428055e-06	0.0055082	4.35575	Down
ARNT2	-2.30851	7.43212	-9.53797	7.30428888289021e-06	0.0055082	4.26844	Down
USP9X	-1.52084	10.4148	-9.33925	8.62879545297942e-06	0.0055082	4.12011	Down
MVB12B	-2.55647	6.74891	-9.29696	8.9437456916665e-06	0.0055082	4.08807	Down
SERPINF1	2.91427	6.19403	9.27258	9.1310758319256e-06	0.0055082	4.06952	Up
CSF3	4.77869	6.21614	9.2456	9.34340133150931e-06	0.0055082	4.04893	Up
PNPLA4	-3.54356	6.31445	-9.21575	9.58477901924252e-06	0.0055082	4.02606	Down
LINC01711	3.10174	6.91974	8.71705	1.48311317400602e-05	0.00782718	3.63099	Up
TMEM63A	2.28855	5.50047	8.71501	1.48581987522007e-05	0.00782718	3.62932	Up
MFAP2	2.4266	8.35773	8.59517	1.65523143743666e-05	0.00837084	3.53058	Up
PTGS2	2.90277	5.91139	8.50243	1.80100220811349e-05	0.00875772	3.45312	Up
RGS2	3.48444	6.1495	8.39554	1.98685831820497e-05	0.00930365	3.36269	Up
PHLDA2	1.53074	12.1595	8.3084	2.1540640183217e-05	0.00946019	3.28806	Up
CEMIP	-3.47426	8.34365	-8.30052	2.16993938076655e-05	0.00946019	3.28127	Down
MNDA	-2.18037	2.21535	-8.21728	2.34570179210694e-05	0.00988557	3.20912	Down
GTPBP6	-1.50125	9.06462	-8.06289	2.71483666975972e-05	0.0105039	3.07322	Down
SLC39A4	-1.62442	8.69669	-8.05258	2.74166206769879e-05	0.0105039	3.06406	Down
MED14	-1.82444	8.67312	-7.97947	2.94061703239643e-05	0.0109348	2.99867	Down
SERPINB5	3.52003	4.72491	7.94706	3.03384999633198e-05	0.0109591	2.96948	Up
JAG1	2.1498	10.6774	7.91366	3.13334801367309e-05	0.0110041	2.93928	Up
DAAM1	-2.02253	8.73069	-7.85299	3.32343384375429e-05	0.0113563	2.88408	Down
RPH3AL	1.61402	8.80159	7.63547	4.11694417127822e-05	0.0136975	2.68258	Up
WWTR1	1.55168	10.0138	7.58106	4.346627897706e-05	0.0140909	2.63128	Up
LAPTM5	2.32058	11.3915	7.51585	4.64068959578612e-05	0.0141816	2.56932	Up
SERPINE2	2.4718	9.94606	7.49962	4.71727630479001e-05	0.0141816	2.55381	Up
TROAP	1.50635	9.45762	7.46093	4.90540594509899e-05	0.0141816	2.51672	Up
FBXO17	-3.07451	5.5531	-7.4549	4.93545331890731e-05	0.0141816	2.51093	Down
KCNK1	1.72846	7.12345	7.38699	5.28840307063404e-05	0.0143043	2.44531	Up
ID4	2.25485	5.5903	7.38652	5.29088805760135e-05	0.0143043	2.44487	Up
TNFSF4	1.84444	7.39479	7.3816	5.31757289799818e-05	0.0143043	2.44008	Up
WWC3	-1.50017	9.5831	-7.34812	5.50280090266616e-05	0.0144941	2.4075	Down
CRYBG1	1.67409	9.5708	7.29208	5.8289971640106e-05	0.01504	2.35265	Up
PDGFA	1.72351	7.96887	7.20995	6.34606201883049e-05	0.0155097	2.27153	Up
CCRL2	-1.57357	8.88711	-7.17736	6.56505559545307e-05	0.0156608	2.2391	Down
EFEMP1	-2.5374	10.072	-7.14995	6.75571494440666e-05	0.0157043	2.21171	Down
GSTK1	-1.5729	9.83846	-7.10748	7.06321088663102e-05	0.0157043	2.16909	Down
PRPS2	-1.54617	9.89422	-7.04766	7.52272401022496e-05	0.0157043	2.10865	Down
LYPD1	2.37673	5.49727	7.04086	7.57701152742492e-05	0.0157043	2.10175	Up
RASL10A	1.70711	7.27623	6.8945	8.85614564817872e-05	0.0180594	1.95174	Up
MTUS1	-1.50088	8.63318	-6.83023	9.49132891157888e-05	0.0184102	1.88495	Down
CTSH	-1.81034	9.46991	-6.81869	9.61064955846469e-05	0.0184102	1.87289	Down
ST6GAL1	1.78055	7.58932	6.77072	0.000101243	0.01842	1.82261	Up
ROR1	-1.67421	8.9888	-6.76449	0.000101932	0.01842	1.81605	Down
MATN2	-3.2767	7.61926	-6.6853	0.000111151	0.0192505	1.73227	Down
PCBD1	-1.591	9.02834	-6.65238	0.00011525	0.0195115	1.69718	Down
IL26	-3.37791	3.04085	-6.50035	0.000136457	0.0218383	1.53318	Down
SLC22A18AS	1.98236	8.20055	6.45914	0.000142916	0.0223073	1.48817	Up
ST3GAL1	1.60442	6.30817	6.41377	0.000150419	0.0225544	1.43832	Up
REPS2	-3.0031	6.13915	-6.38963	0.000154586	0.0225544	1.41168	Down
FSCN1	2.98959	8.15705	6.32649	0.000166095	0.023293	1.3416	Up
CYP2A13	-1.81189	3.74767	-6.31958	0.00016741	0.023293	1.3339	Down
SPINK4	-2.72627	6.90339	-6.28697	0.000173774	0.0233137	1.29745	Down
C4BPB	-2.77941	8.11004	-6.15955	0.000201299	0.0257073	1.15353	Down
COL6A1	2.57106	11.3511	6.10382	0.000214809	0.0271369	1.08983	Up
CYBRD1	-1.53437	8.48189	-6.0885	0.000218695	0.0271369	1.07223	Down
SNTB1	2.1776	6.19275	6.08466	0.000219681	0.0271369	1.06781	Up
STX11	1.88339	4.6825	6.03483	0.000232923	0.0276875	1.01033	Up
CHRM3	2.1448	5.97025	6.02974	0.000234324	0.0276875	1.00443	Up
NLRP3	1.96636	5.30988	6.00976	0.000239916	0.0279458	0.981253	Up
CFLAR	-1.84316	10.0827	-5.92314	0.000265889	0.0298755	0.880107	Down
CELSR1	2.47245	5.22003	5.87058	0.000283136	0.0308594	0.818183	Up
MMP1	6.81223	8.30454	5.83623	0.000295068	0.0313491	0.777475	Up
KRT81	3.49729	9.17316	5.80824	0.000305193	0.0318889	0.744185	Up
RAP1GAP2	2.87703	5.4299	5.71938	0.000339941	0.0329097	0.637674	Up
IL1RAPL1	-1.61912	8.54287	-5.71061	0.000343596	0.0329097	0.627102	Down
SERPINB2	4.40029	6.69311	5.57437	0.000406266	0.0370006	0.461252	Up
LOC100505915	-1.96791	3.7072	-5.5672	0.00040989	0.037016	0.452448	Down
ROBO1	4.96403	5.99788	5.54066	0.000423627	0.0378254	0.419768	Up
FMO3	3.21073	4.23093	5.53836	0.000424837	0.0378254	0.41694	Up
ID1	1.76238	10.624	5.51995	0.000434693	0.0380373	0.394193	Up
CXADR	-1.57149	8.51654	-5.46351	0.000466474	0.0395814	0.324167	Down
MAGEB2	2.90617	7.46955	5.44699	0.000476247	0.0401413	0.303577	Up
LAMA4	2.73065	6.7333	5.42868	0.000487342	0.0405329	0.280705	Up
AOPEP	1.55086	10.5282	5.40685	0.00050094	0.0405987	0.25336	Up
KCNH1	-1.74724	3.99311	-5.38141	0.000517305	0.0408768	0.221409	Down
SYNE3	1.82024	8.2889	5.35244	0.000536653	0.041283	0.184898	Up
PBX1	-1.77989	8.69117	-5.33435	0.000549138	0.0415342	0.162023	Down
RARRES2	-3.60769	6.23879	-5.31505	0.000562802	0.0421036	0.13757	Down
MGP	2.57455	4.06143	5.2945	0.000577755	0.0422866	0.111472	Up
IL13RA2	5.30371	7.90509	5.28628	0.000583858	0.0422866	0.101013	Up
TNC	2.46851	7.50275	5.27675	0.000591023	0.0424563	0.0888684	Up
NOTCH3	-1.64592	4.92224	-5.23431	0.000624099	0.0433614	0.0346362	Down
KIAA0408	-1.6395	2.79868	-5.18386	0.000666059	0.0452741	-0.0302104	Down
LAT2	1.60257	6.43719	5.16827	0.00067964	0.045464	-0.0503351	Up
EPB41L1	-2.67659	6.13096	-5.15473	0.000691678	0.0457847	-0.0678425	Down
SLCO4A1	2.37273	11.004	5.13671	0.000708056	0.0464267	-0.0911848	Up
LTBP1	1.71518	9.11277	5.1343	0.000710277	0.0464267	-0.0943089	Up
P2RX3	-1.82508	4.95977	-5.12111	0.000722578	0.04661	-0.111438	Down
LRRC61	-2.12982	8.10631	-5.10659	0.000736374	0.0472588	-0.13031	Down
CPE	2.41128	7.17727	5.09325	0.000749317	0.0478466	-0.147699	Up
CST7	-2.88133	8.1815	-5.08734	0.000755122	0.0479749	-0.155401	Down
RBFA	-1.65117	7.22372	-5.05859	0.000784088	0.0490753	-0.19298	Down
SLC16A6	3.74589	5.75896	5.03282	0.000811075	0.0496954	-0.226773	Up
HKDC1	-2.95121	5.46357	-4.94251	0.000913881	0.0517783	-0.346031	Down
LYRM1	-1.51689	9.54185	-4.9259	0.000934283	0.0517783	-0.368108	Down
SUSD5	3.63517	5.57324	4.92441	0.000936136	0.0517783	-0.37009	Up
LPXN	1.81966	9.91411	4.87162	0.00100445	0.0533583	-0.440546	Up
IL32	-3.90199	5.43897	-4.86792	0.00100944	0.0533991	-0.445507	Down
ASMTL	-1.85923	7.7338	-4.85081	0.00103285	0.0539601	-0.468448	Down
TFEB	-2.27864	5.45321	-4.80993	0.00109119	0.0548953	-0.523443	Down
OLFML2A	-1.51006	9.72517	-4.80204	0.00110286	0.0548953	-0.534091	Down
AKAP12	1.54124	9.41854	4.75635	0.00117312	0.0559712	-0.595948	Up
LBH	-1.76983	7.45337	-4.73341	0.0012102	0.0566688	-0.627119	Down
ADIRF	3.08873	7.8086	4.70339	0.00126066	0.0571272	-0.668046	Up
SOX4	3.98626	7.24216	4.67706	0.00130677	0.0573663	-0.70405	Up
PHGDH	1.78601	8.20513	4.66006	0.00133751	0.0579114	-0.727355	Up
ARHGDIB	2.27942	11.0027	4.58079	0.00149152	0.0616521	-0.83664	Up
ANGPT4	2.62384	5.35367	4.5253	0.00161064	0.0647172	-0.913718	Up
MYOM2	1.99997	5.39239	4.52451	0.00161242	0.0647172	-0.914824	Up
USP18	-1.96459	4.39277	-4.52333	0.00161506	0.0647172	-0.916466	Down
TNFRSF10D	1.87386	6.54145	4.52018	0.00162213	0.0647172	-0.920852	Up
KYNU	4.84766	7.33083	4.50227	0.00166305	0.0652542	-0.945851	Up
LGR5	1.87356	4.15168	4.48579	0.00170168	0.0661978	-0.968889	Up
HLA-DPA1	-2.40474	9.40066	-4.46133	0.00176081	0.0669602	-1.00317	Down
MSLN	-2.52043	5.51876	-4.45727	0.00177082	0.0669602	-1.00886	Down
HLA-DPB1	-2.59156	8.06894	-4.43877	0.00181729	0.0679763	-1.03486	Down
PYGB	1.62615	10.2088	4.42715	0.00184715	0.0681387	-1.05122	Up
ALDH3A1	2.51258	6.09671	4.42388	0.00185565	0.0681387	-1.05583	Up
CCDC106	2.17271	4.03468	4.41754	0.00187224	0.0681387	-1.06477	Up
NR0B1	-1.8594	4.07806	-4.39452	0.00193383	0.0687235	-1.09726	Down
NKX2-8	-1.64073	5.08785	-4.3538	0.0020482	0.0699874	-1.15495	Down
LEF1	2.12999	7.63956	4.347	0.002068	0.0703427	-1.16461	Up
TENM1	2.67256	4.10095	4.34136	0.00208456	0.070657	-1.17262	Up
ANGPTL4	2.03789	6.75783	4.33723	0.00209678	0.0706922	-1.17849	Up
STOM	1.66833	9.12795	4.32175	0.00214329	0.0716869	-1.20052	Up
MAFB	1.8713	4.29234	4.31188	0.00217353	0.0723156	-1.21459	Up
PRSS3	1.51464	9.06493	4.30396	0.00219814	0.0725614	-1.2259	Up
NNMT	-2.38863	8.80191	-4.28142	0.00226977	0.0743158	-1.25811	Down
MISP	1.52036	7.8751	4.25033	0.0023727	0.0765255	-1.30265	Up
FKBP5	-2.53616	4.90435	-4.2158	0.00249292	0.0787948	-1.35229	Down
ATP13A2	1.52424	8.47644	4.20345	0.00253748	0.0794795	-1.37009	Up
LY6E	-1.93984	8.52489	-4.16807	0.00266994	0.0804574	-1.42121	Down
RCN3	1.85079	6.61787	4.16341	0.00268792	0.0807207	-1.42795	Up
SLCO1B3	2.08787	7.66904	4.13881	0.00278508	0.0830466	-1.46362	Up
FBXO24	-2.04596	4.12487	-4.09366	0.00297327	0.086147	-1.5293	Down
SLC25A21	1.73235	4.74174	4.07571	0.00305181	0.0870972	-1.55549	Up
EBI3	-2.724	4.02692	-4.07193	0.00306867	0.087335	-1.56102	Down
SERPIND1	2.13255	5.0819	4.05095	0.00316387	0.0885745	-1.59171	Up
ZBTB48	1.86086	4.85082	4.04732	0.00318064	0.0885745	-1.59702	Up
EDN2	-2.08581	5.2999	-4.04371	0.00319741	0.0886374	-1.6023	Down
HOXB6	2.63793	4.04402	3.95997	0.0036146	0.0941968	-1.72547	Up
PTPRN2	5.34056	6.03508	3.94887	0.00367411	0.0941968	-1.74187	Up
ITGA1	2.20197	4.06292	3.94809	0.00367832	0.0941968	-1.74302	Up
PARD6B	-1.90731	5.81649	-3.90622	0.00391267	0.0962911	-1.80504	Down
HAS2	1.82443	6.32283	3.90284	0.00393224	0.0962911	-1.81005	Up
P3H4	2.68316	5.49042	3.88303	0.00404925	0.0979241	-1.83949	Up
LGALS2	-1.50224	3.63188	-3.87933	0.00407152	0.09805	-1.84499	Down
SEC14L2	1.51355	6.303	3.87108	0.00412157	0.0988785	-1.85726	Up
KIT	-1.62464	4.70669	-3.86417	0.00416403	0.0989709	-1.86755	Down
ITPKB	-2.20456	5.22367	-3.85631	0.00421289	0.099558	-1.87926	Down
ENPP4	1.60687	8.22433	3.837	0.00433559	0.100793	-1.90807	Up
TUBB1	-1.96116	4.82355	-3.77104	0.00478395	0.104411	-2.00682	Down
CCDC81	2.06174	3.81519	3.76844	0.00480254	0.104471	-2.01072	Up
CD96	1.762	5.4365	3.75653	0.00488901	0.105661	-2.02862	Up
PRKCZ	2.27688	6.64578	3.7522	0.0049208	0.105789	-2.03512	Up
APOBEC3G	2.14926	7.05366	3.7506	0.00493262	0.105789	-2.03752	Up
CFH	2.78358	5.46411	3.75004	0.00493678	0.105789	-2.03837	Up
SNAP91	2.00298	6.05501	3.72563	0.00512104	0.108089	-2.07512	Up
ABCB9	1.63133	7.43094	3.7218	0.00515055	0.108327	-2.08089	Up
DCLK1	2.58231	6.17396	3.71751	0.00518391	0.108327	-2.08736	Up
MEP1A	-1.75414	3.75318	-3.71358	0.00521465	0.108572	-2.09329	Down
PPP2R3B	-2.30387	5.51325	-3.68823	0.00541753	0.109258	-2.13156	Down
FCGRT	-2.27904	5.91478	-3.68502	0.0054438	0.109595	-2.13641	Down
LAG3	1.84656	4.51085	3.68047	0.00548129	0.109674	-2.14329	Up
CCK	1.55022	4.67955	3.68007	0.0054846	0.109674	-2.1439	Up
DOCK10	2.83887	4.37689	3.67707	0.00550951	0.109869	-2.14844	Up
PLA2G4A	3.50187	5.0507	3.66893	0.00557757	0.110702	-2.16075	Up
NEDD9	-1.78496	6.88976	-3.6453	0.00578041	0.113071	-2.19655	Down
PDE9A	-1.54885	3.69208	-3.6439	0.00579272	0.113071	-2.19869	Down
CTSS	-1.77884	8.11246	-3.6436	0.00579531	0.113071	-2.19913	Down
SULT1C2	1.72633	5.5502	3.61665	0.00603686	0.116116	-2.24005	Up
ALOX5	-3.04843	5.65722	-3.61152	0.00608404	0.116116	-2.24785	Down
ZNF532	-2.46109	6.81919	-3.58676	0.00631723	0.117454	-2.28553	Down
CYP4B1	-2.24595	3.29062	-3.57614	0.00642012	0.11822	-2.30171	Down
IFI27	-1.84561	9.68368	-3.57433	0.00643782	0.118304	-2.30447	Down
IL1B	1.90094	8.74216	3.56972	0.00648316	0.118921	-2.31149	Up
GAL	-1.86078	6.49534	-3.55321	0.0066483	0.119722	-2.33668	Down
MATN3	-1.59935	3.62882	-3.54637	0.00671809	0.119941	-2.34713	Down
TFAP2B	-1.75702	2.89992	-3.53001	0.0068879	0.12215	-2.37212	Down
GASK1B	-2.01176	3.27729	-3.52852	0.00690361	0.12215	-2.3744	Down
TNS1	1.6154	6.32181	3.52743	0.00691513	0.12215	-2.37607	Up
CRIP2	2.11273	6.77209	3.46063	0.00766047	0.130177	-2.47847	Up
TSPOAP1	-2.07395	5.21904	-3.44884	0.00780049	0.130686	-2.49658	Down
CFB	-1.56417	7.91258	-3.44403	0.00785841	0.130729	-2.50398	Down
SERGEF	-1.89494	5.42428	-3.44007	0.00790649	0.131012	-2.51007	Down
PHYHIP	-1.75822	3.88386	-3.42473	0.00809545	0.131787	-2.53368	Down
ACAP1	-1.54362	4.05794	-3.41943	0.00816177	0.131787	-2.54183	Down
MTA2	1.51379	4.59895	3.40737	0.00831499	0.133071	-2.56042	Up
SMAD6	2.50055	5.37793	3.40387	0.00835996	0.133622	-2.5658	Up
H3C12	-1.5048	4.80854	-3.40122	0.00839424	0.133663	-2.56989	Down
KCNS3	1.62322	7.00754	3.39447	0.0084822	0.134363	-2.58031	Up
TF	1.52193	5.41405	3.38958	0.00854645	0.134534	-2.58784	Up
IRAK3	2.34595	4.12874	3.377	0.00871428	0.13569	-2.60727	Up
CCNL2	1.80335	6.64898	3.37628	0.00872396	0.13569	-2.60837	Up
USP9Y	2.18074	3.52455	3.37083	0.00879776	0.136331	-2.61679	Up
IFIT1	-1.6323	9.50712	-3.36581	0.0088664	0.136991	-2.62455	Down
KHDRBS3	2.78626	7.5554	3.36436	0.0088863	0.136991	-2.62678	Up
EHD3	-2.04461	5.44071	-3.35996	0.008947	0.137278	-2.63358	Down
CADM1	2.37035	6.33416	3.35717	0.00898576	0.137539	-2.63789	Up
NFKBIL1	1.6965	6.29578	3.34933	0.00909562	0.138047	-2.65003	Up
SEMA3B	-1.71286	5.28539	-3.32943	0.00938059	0.139491	-2.68081	Down
PLAAT4	-2.06296	9.11191	-3.32916	0.00938455	0.139491	-2.68123	Down
BSPRY	-1.81239	5.50178	-3.32453	0.00945219	0.140263	-2.6884	Down
LOC105372602	-2.21624	4.73188	-3.31231	0.00963327	0.141785	-2.70733	Down
VGLL1	-2.3866	1.81847	-3.30046	0.00981234	0.143253	-2.72569	Down
COL17A1	1.52542	5.68442	3.2823	0.0100934	0.144915	-2.75385	Up
PDE4B	-1.84778	4.92946	-3.26989	0.0102905	0.146843	-2.77313	Down
COL6A2	1.80939	8.654	3.25497	0.0105327	0.148469	-2.7963	Up
LENEP	-1.92517	5.50908	-3.24323	0.0107273	0.149862	-2.81455	Down
KCNK3	-1.52269	5.275	-3.23855	0.010806	0.150462	-2.82182	Down
PDE8B	1.56375	7.30633	3.21688	0.0111782	0.153008	-2.85554	Up
HMGN5	2.04972	6.19525	3.21594	0.0111945	0.153008	-2.857	Up
RHEX	1.60737	5.79127	3.21092	0.0112828	0.153551	-2.86482	Up
CITED1	-1.87166	5.359	-3.19342	0.0115962	0.156302	-2.89208	Down
SPOCK1	1.61563	7.28003	3.19078	0.0116442	0.15632	-2.89618	Up
TENM3	2.45586	6.30809	3.17718	0.011895	0.158303	-2.91738	Up
MYEF2	2.28417	2.82466	3.16147	0.0121917	0.160898	-2.94188	Up
DSCR4	1.67336	4.63077	3.141	0.01259	0.163435	-2.97383	Up
OR7C1	-1.69699	5.66674	-3.13846	0.0126404	0.163574	-2.9778	Down
NR3C2	1.99067	6.72714	3.12812	0.0128476	0.165747	-2.99395	Up
CHIA	1.91786	5.05599	3.12153	0.0129815	0.166456	-3.00425	Up
GK	-2.29677	5.4566	-3.10347	0.0133558	0.168688	-3.03248	Down
FHL5	-1.75275	3.19026	-3.08153	0.0138256	0.170151	-3.06678	Down
DGKG	1.75239	4.93812	3.07913	0.0138781	0.170185	-3.07055	Up
RGCC	1.92715	6.42144	3.05739	0.0143625	0.172834	-3.10457	Up
MTNR1A	1.72223	4.36105	3.05126	0.0145021	0.173463	-3.11416	Up
LRRC17	1.54362	6.46709	3.03859	0.0147954	0.176138	-3.13401	Up
APBA2	1.92877	7.51351	3.02182	0.0151932	0.178686	-3.16029	Up
DKK4	1.71073	5.26667	3.02018	0.0152326	0.178983	-3.16285	Up
SEPT5-GP1BB	-1.68708	3.64727	-3.01545	0.015347	0.17966	-3.17027	Down
ANK3	2.13054	4.74945	2.98469	0.0161134	0.183534	-3.2185	Up
RETN	1.89789	4.69909	2.96113	0.0167268	0.187207	-3.25545	Up
ADRB3	1.72236	4.79006	2.95791	0.0168125	0.187636	-3.2605	Up
RNF144A	-2.19832	5.88261	-2.94464	0.0171707	0.189974	-3.28133	Down
STMN2	-1.53272	4.20173	-2.93241	0.0175075	0.192309	-3.30052	Down
SFTPD	-1.58527	3.71772	-2.92366	0.017753	0.193785	-3.31427	Down
FEZF2	-1.56851	3.53238	-2.90575	0.0182658	0.197151	-3.34238	Down
XYLT2	-1.92196	5.50011	-2.90222	0.0183688	0.197423	-3.34793	Down
ARRB2	-1.77962	7.03266	-2.89113	0.0186959	0.199474	-3.36534	Down
ANO1	2.17255	4.57606	2.8862	0.0188433	0.200705	-3.37308	Up
C2orf68	-2.06009	5.5605	-2.88028	0.0190219	0.201575	-3.38238	Down
SERPINI1	2.14119	6.01462	2.87524	0.0191751	0.202026	-3.39029	Up
GPRC5C	2.1314	6.87385	2.86315	0.0195484	0.204805	-3.40929	Up
SLC29A2	-1.52305	5.44949	-2.86302	0.0195523	0.204805	-3.40949	Down
PDZK1IP1	-2.26041	7.39218	-2.859	0.0196781	0.205442	-3.41581	Down
PTMS	1.92161	7.43044	2.8419	0.0202223	0.209394	-3.44267	Up
RNF43	-1.56219	5.94007	-2.83229	0.0205349	0.210391	-3.45777	Down
SPTLC3	1.75367	3.97038	2.81806	0.0210069	0.211457	-3.48012	Up
PKIA	1.68078	7.2043	2.81453	0.0211257	0.212122	-3.48567	Up
GP5	-1.56371	4.68237	-2.77456	0.0225197	0.21967	-3.54846	Down
RIBC2	1.94996	4.13428	2.77099	0.0226486	0.220606	-3.55407	Up
CD70	1.7598	6.79625	2.76184	0.0229825	0.222176	-3.56843	Up
CYFIP2	-1.59069	4.87666	-2.7608	0.0230209	0.222176	-3.57007	Down
EBF2	-1.9164	4.26986	-2.76071	0.0230241	0.222176	-3.5702	Down
CTF1	-1.88163	6.07458	-2.75671	0.0231721	0.222176	-3.57649	Down
FZD8	2.26798	4.73644	2.75581	0.0232057	0.222176	-3.57791	Up
LTBP3	3.18974	5.98868	2.7464	0.0235576	0.22317	-3.59268	Up
RGS1	2.38746	4.93261	2.7443	0.0236373	0.223508	-3.59599	Up
PCDHGA8	2.01438	4.49178	2.74245	0.0237074	0.223508	-3.59889	Up
RORA	1.56825	5.16691	2.73812	0.0238721	0.223757	-3.60568	Up
CNPY4	-1.68355	4.31929	-2.73185	0.0241131	0.224089	-3.61552	Down
AQP4	-1.94551	4.29121	-2.72065	0.0245498	0.225523	-3.63311	Down
CACNB3	-1.59078	5.21863	-2.71558	0.0247501	0.22645	-3.64107	Down
MARCHF1	1.67601	4.71674	2.69593	0.0255423	0.230641	-3.67191	Up
BICD1	1.56096	6.58259	2.67979	0.0262123	0.233792	-3.69724	Up
SLC9A1	1.60729	7.27205	2.6792	0.026237	0.233792	-3.69816	Up
AGXT	1.53353	5.90677	2.66882	0.0266778	0.235043	-3.71444	Up
SNX10	-1.89196	5.85608	-2.66704	0.026754	0.235134	-3.71723	Down
PMEPA1	1.63485	7.8489	2.66374	0.0268962	0.235593	-3.72241	Up
MMP2	1.78617	6.90253	2.66347	0.0269078	0.235593	-3.72283	Up
CHD5	1.50232	5.08068	2.65842	0.0271268	0.23669	-3.73075	Up
USH2A	-1.82255	4.67111	-2.65598	0.0272333	0.237167	-3.73458	Down
WNT5A	2.43687	5.11347	2.63615	0.0281146	0.240748	-3.76567	Up
ANP32A-IT1	1.60644	3.67165	2.62274	0.0287267	0.242933	-3.78668	Up
ANKRD7	-1.60707	4.13215	-2.60359	0.0296243	0.246408	-3.81666	Down
LZTS1	1.99148	5.22685	2.59548	0.030013	0.247202	-3.82936	Up
VCAM1	1.57339	7.5124	2.58731	0.0304095	0.248332	-3.84214	Up
NPFF	1.74528	4.77544	2.58036	0.0307513	0.248461	-3.85301	Up
ADGB	-1.68799	4.34956	-2.56884	0.031326	0.250034	-3.87102	Down
NUP62CL	-1.76976	5.35641	-2.55794	0.0318804	0.251881	-3.88807	Down
TNFSF10	-1.77968	8.47849	-2.55552	0.0320045	0.252265	-3.89185	Down
B3GAT3	-1.81874	5.40432	-2.54048	0.0327881	0.254695	-3.91534	Down
LOC100288570	1.69247	5.86196	2.54013	0.0328064	0.254695	-3.91588	Up
VRTN	-1.53281	5.17187	-2.53553	0.0330504	0.2553	-3.92308	Down
GJA1	1.50386	7.09869	2.53385	0.0331399	0.2553	-3.9257	Up
TSPYL5	1.54565	8.93346	2.49636	0.0352001	0.262796	-3.98417	Up
DOCK2	-1.71835	5.57519	-2.48687	0.0357418	0.263797	-3.99895	Down
E2F5	-2.0766	6.80112	-2.48597	0.0357936	0.264025	-4.00036	Down
ALDH1A1	1.52217	3.0834	2.48284	0.0359747	0.264589	-4.00524	Up
LINS1	1.75427	3.71233	2.48235	0.0360032	0.264644	-4.006	Up
HES2	1.51068	5.11643	2.47728	0.036298	0.265116	-4.01389	Up
SETD4	-1.73097	4.37834	-2.45728	0.0374852	0.267754	-4.04501	Down
ACADL	1.59599	5.79822	2.44176	0.0384336	0.269504	-4.06914	Up
GHRH	-1.79239	4.62371	-2.42397	0.0395498	0.27199	-4.09675	Down
AGR2	2.82399	5.63361	2.41815	0.0399223	0.273045	-4.10579	Up
SPDEF	1.92013	8.34713	2.41736	0.0399729	0.273045	-4.10701	Up
PITX2	1.61387	4.03626	2.41307	0.04025	0.273795	-4.11366	Up
IL11	1.76609	7.95038	2.39935	0.0411484	0.276387	-4.13492	Up
ID3	2.35341	6.46208	2.35771	0.0440006	0.284854	-4.19934	Up
RBFADN	1.64396	5.64542	2.33337	0.0457571	0.289253	-4.23688	Up
NTN3	-1.61163	3.36522	-2.32402	0.0464509	0.29072	-4.25129	Down
TBX1	-1.80144	4.693	-2.29175	0.0489246	0.297871	-4.30092	Down
LGALSL	-1.56028	4.19507	-2.28351	0.0495769	0.298481	-4.31356	Down
ANGPTL7	-1.52249	3.77698	-2.25095	0.0522393	0.305072	-4.36344	No
IL4	1.62573	3.90897	2.24603	0.052653	0.305925	-4.37095	No
PACRG	-1.52783	5.03866	-2.23801	0.0533355	0.307768	-4.38321	No
PTGDR	-1.55453	3.2374	-2.23232	0.0538247	0.309416	-4.39189	No
VIL1	-1.5134	3.86603	-2.21704	0.0551615	0.313038	-4.4152	No
HLA-DRB4	-2.08158	4.24943	-2.20804	0.0559638	0.315217	-4.42891	No
SLCO2B1	-1.76922	5.68575	-2.20764	0.0559997	0.315229	-4.42952	No
HCP5	-2.20991	5.78576	-2.18855	0.0577397	0.321304	-4.45853	No
PIGR	1.81695	6.7599	2.18019	0.0585193	0.32379	-4.47123	No
MST1L	1.90617	3.7263	2.17566	0.0589456	0.324803	-4.4781	No
NAP1L3	2.23568	6.53547	2.17014	0.0594686	0.325905	-4.48646	No
ACKR3	-1.95894	5.0618	-2.16237	0.0602139	0.32814	-4.49823	No
FUT9	-1.63458	4.42167	-2.14548	0.0618645	0.331	-4.52377	No
MYO1D	1.56017	2.5533	2.13732	0.0626772	0.333093	-4.53609	No
ATP8A1	1.51173	4.72488	2.13247	0.0631658	0.334845	-4.54341	No
CA2	1.56941	4.85677	2.11492	0.0649634	0.338717	-4.56984	No
NPY1R	1.59803	4.24696	2.10969	0.0655081	0.339754	-4.5777	No
GPER1	1.63985	6.27938	2.10741	0.0657476	0.339839	-4.58113	No
FOXRED2	1.89079	5.92283	2.09871	0.0666673	0.342076	-4.59419	No
INHBA	1.60546	5.53927	2.08442	0.0682065	0.346876	-4.61562	No
ZBED2	1.5311	5.45352	2.07466	0.0692765	0.348949	-4.63022	No
GPA33	1.68047	5.92006	2.07203	0.0695675	0.349236	-4.63415	No
IFNA2	-1.54554	2.79418	-2.05092	0.0719486	0.355164	-4.66566	No
UGT2A3	-1.51674	3.05165	-2.03711	0.073549	0.3586	-4.68622	No
ADGRE2	1.5649	4.79615	2.03403	0.0739097	0.3586	-4.69079	No
CHRDL1	1.77783	6.26217	2.01299	0.076426	0.36391	-4.72201	No
SCN9A	1.8097	3.04655	1.99933	0.0781023	0.366398	-4.74221	No
EPHA3	-1.92036	3.28719	-1.9717	0.0816026	0.373805	-4.78292	No
TRIM58	-1.80539	1.38162	-1.94558	0.0850493	0.381181	-4.82123	No
CLU	-1.57039	8.41413	-1.94154	0.085595	0.382801	-4.82715	No
IL24	-2.87209	6.40788	-1.91078	0.0898579	0.391791	-4.87198	No
FYB1	1.75128	4.57092	1.90186	0.091131	0.392862	-4.88493	No
SLC16A4	-1.90201	3.47179	-1.88443	0.0936698	0.39867	-4.91017	No
LCN2	-1.96509	7.59736	-1.87077	0.095705	0.402796	-4.92988	No
CA3	-1.56616	2.15825	-1.86118	0.0971583	0.404626	-4.94368	No
B3GALT2	1.7643	2.43424	1.84425	0.0997754	0.410145	-4.96798	No
ADARB1	1.67248	5.9255	1.83292	0.101565	0.411831	-4.9842	No
TRIM48	-1.70002	4.98849	-1.80665	0.105827	0.419443	-5.02161	No
ELOVL2	-1.62216	3.39919	-1.70859	0.12326	0.448971	-5.15915	No
SOX18	1.55269	4.5014	1.65658	0.133546	0.463767	-5.2306	No
CXCL1	1.93268	8.55047	1.65335	0.134211	0.464249	-5.23501	No
SPATA1	-1.65314	2.42035	-1.6086	0.143726	0.479525	-5.29554	No
APBB1IP	1.58281	7.09892	1.58158	0.149761	0.487998	-5.33166	No
LUM	-1.62477	1.04131	-1.57247	0.151849	0.489286	-5.34378	No
MPZL2	-1.68135	4.29983	-1.54619	0.158012	0.498314	-5.37847	No
SLCO4C1	1.59627	4.48062	1.45795	0.180375	0.525825	-5.49259	No
PTPN20	-1.60291	2.05225	-1.42491	0.18944	0.536293	-5.5343	No
C3	-2.06649	6.59809	-1.40575	0.194876	0.541021	-5.55823	No
CST1	1.66603	8.07383	1.01274	0.33882	0.67194	-5.99916	No

## Sheet: IPA upstream regulator(67 TFs)
67 IPA-predicted upstream transcription factors
© 2000-2024 QIAGEN. All rights reserved.
Upstream Regulator	Expr Log Ratio	Molecule Type	Predicted Activation State	Activation z-score	p-value of overlap	Target Molecules in Dataset	Mechanistic Network
TP53	-0.255	transcription regulator		-0.513	1.09e-61	ABAT,ABCA2,ABHD4,ACAA1,ACAA2,ACACB,ACADL,ACADM,ACADVL,ACAT1,ACLY,ACO1,ACO2,ACOX3,ACP2,ACSL1,ACSL4,ACSL6,ACTN4,ADAM12,ADAM8,ADAMTSL4,ADD3,ADGRB1,ADGRE5,ADRB2,ADRB3,AFP,AGTR1,AHCY,AIRE,AK4,AKR1B1,ALDH4A1,ALDOA,ALDOC,ANGPTL4,ANKFY1,ANKRD1,ANTXR1,ANXA1,ANXA3,ANXA6,AP1B1,APBB2,APEX1,AREG,ARG1,ARHGEF4,ARRB1,ARRB2,ASF1B,ASL,ATG10,ATG12,ATG2B,ATP5F1A,ATP5F1C,ATP5MC1,ATP5MC3,ATP5PB,ATPAF2,ATXN1,AURKB,BAX,…	1576 (21)
NFE2L2	-0.457	transcription regulator		-1.567	1.55e-20	ABCB11,ABCC3,ACE2,ACSL5,ADAMTS1,ADCYAP1,AGAP1,AGER,AKR1A1,AKR1B10,AKR7A2,ALAS1,ALAS2,ALDH3A1,ALDOA,ANG,AOX1,APBA3,APPBP2,ARF1,ARG1,ARHGEF3,ATP1A1,ATXN2,B2M,B4GALNT1,BCL2,BCL2L1,BDNF,C3,C5,CA11,CA3,CALB1,CAT,CBR1,CCL11,CCL20,CCNC,CCNE2,CCT3,CCT7,CD86,CD8B,CDKN2C,CEBPA,CFD,CFH,CLPP,COL1A1,COL3A1,COPS5,COX7A1,CPT1A,CREG1,CRP,CTSK,CUL1,CXCL2,CXCL3,CXCL6,DCTN3,DDIT3,DDX6,DNAJC3,DSTN,DYNLL1,EIF3E,EIF3G…	1168 (18)
CTNNB1	0.679	transcription regulator	Activated	2.537	3.03e-18	ACAA1,ACADL,ACADVL,ACAT2,ACTC1,AFP,AKT2,ALDH1A3,ANXA1,AOC3,APC,AQP4,ASCL1,ASRGL1,ATOH1,ATP5MC2,ATP5MC3,ATP5PO,BACE1,BCL2,BCL2L11,BCL9,BCS1L,BDNF,BGN,BMP1,BMP2,BMP4,BMP7,BOLA1,C6,CA3,CAPNS1,CAPZB,CCN2,CCN4,CCNA2,CCND1,CCND2,CCNE1,CCNE2,CCRL2,CDH1,CDH2,CDK7,CDKN1A,CDKN1B,CDKN2B,CDX1,CEBPA,CELSR1,CENPM,CER1,CFD,CHEK2,CIDEC,COL1A1,COL4A1,COL4A2,COL4A6,COX5A,CRABP2,CREG1,CTNNB1,CTSF,CTSZ,CX3CL1,CXCL2,…	1584 (19)
CEBPB	0.727	transcription regulator	Activated	4.259	2.1e-17	AKR1B10,ALDH1A1,ALOX5AP,APLNR,ARG1,ARPP19,ASF1A,ASF1B,ATR,AURKB,BARD1,BIRC5,C2,C3AR1,CBX5,CCNA2,CCNB2,CCND2,CCNE1,CCP110,CCR1,CCRL2,CD14,CD74,CD86,CDC20,CDC25B,CDC45,CDC6,CDCA3,CDCA8,CDK1,CDK4,CDKN1A,CDKN1B,CDKN2C,CDKN3,CDO1,CDT1,CEBPA,CEBPB,CEBPD,CENPE,CENPM,CFD,CHEK1,CHEK2,CIRBP,CNOT9,COL10A1,COL5A2,CTSC,CXCL3,CYB5A,CYP19A1,CYP24A1,DDX5,DHFR,DHX9,DLGAP5,DMWD,DNMT1,DUT,E2F1,E2F3,E2F8,EED,EMCN,ES…	1569 (24)
BHLHE40	0.333	transcription regulator		0.157	7.3e-17	AARS1,ADORA2B,AK4,AKR1A1,ALOX5,ANXA1,ATP2A2,AXL,B2M,BCL2L1,BDNF,C1orf21,C3AR1,CALCB,CAPG,CASP1,CASP3,CASP4,CAV1,CCN4,CCR1,CCRL2,CD14,CD38,CD69,CD74,CD82,CD86,CD9,CDH11,CFB,CNP,COG2,CRABP2,CSF2,CSF3,CSK,CTNNB1,CTSS,CTSV,CXCL3,CYBB,DCBLD2,DDIT3,DMBT1,EBI3,ECM1,ELF1,ENO2,EPHX1,EREG,EXT1,FCGR2B,FPR1,GBP2,GCH1,GFPT1,GLRX,GNAI3,GPR18,GSTM3,GZMK,H2BC10,HAS1,HBEGF,HCLS1,HDAC9,HIF1A,HK1,HOMER1,IFIH1,IFITM…	874 (12)
ID2	0.801	transcription regulator		-1.228	3.38e-16	ADM,AICDA,ATOH1,AURKB,BATF,BCL2,BCL2L1,BCL2L11,BCL3,BCL6,BIRC3,BMP7,BTG2,CBFA2T3,CCL11,CCNB1,CCND2,CCNE1,CCNE2,CCNG1,CCR1,CCR10,CCR8,CCR9,CD27,CD40LG,CD83,CDC25B,CDC6,CDK1,CDK20,CDKN1A,CDKN2C,CEBPB,CSF1,CTNNB1,CXCR6,DGKA,DUSP1,DUSP10,DUSP22,DUSP4,EGR2,ETS2,FLT3LG,FOXO3,FSHB,G6PC3,GADD45B,GADD45G,GATA3,GFI1,HIF1A,HOMER2,ICAM1,ID3,IFNGR1,IFNGR2,IGFBP4,IKZF4,IL10,IL21,IL2RB,IL4,IL4R,IL7R,INHBB,IRF4,…	399 (8)
VDR	0.583	transcription regulator		0.303	1.16e-15	ABCC3,ABL1,AGR2,AGTR1,AKT1,AKT2,ANGPT2,APC,ARHGEF3,BAX,BCL2,BCL2L1,BMP2,BMP7,CALB1,CCNB1,CCND1,CCND2,CCND3,CDC20,CDC45,CDH1,CDT1,CEBPB,CENPS/CENPS-CORT,CHAF1B,CISH,CLIP1,COL4A1,COL4A2,CPT1A,CPT2,CSF1,CYP19A1,CYP24A1,DOK1,DSG1,EDN1,EGR1,F3,FEN1,FGF23,GADD45A,GADD45G,GATA3,GATA6,GNAI2,GPD1,H2AZ1,ICAM1,ID1,IGFBP3,IL18,IL1RN,IL4,INCENP,ISG15,ITGB7,KCNE4,LBH,LDLR,LEP,LGALS1,MAD2L1,MSX2,MYD88,MYH3,MYH8…	1076 (16)
ID3	2.353	transcription regulator		-0.918	1.62e-15	ADM,BATF,BCL2,BCL2L1,BCL2L11,BCL3,BCL6,BMP7,BTG2,CBFA2T3,CCL11,CCNB1,CCND2,CCNE1,CCNE2,CCNG1,CCR1,CCR10,CCR8,CCR9,CD40LG,CD83,CDC25B,CDC6,CDK1,CDK20,CDKN1B,CDKN2C,CEBPB,CSF1,CXCR6,DGKA,DUSP1,DUSP10,DUSP22,DUSP4,EGR2,ETS2,FLT3LG,FOXO3,FOXP3,FSHB,G6PC3,GADD45B,GADD45G,HIF1A,HOMER2,ICAM1,IFNGR1,IFNGR2,IGFBP4,IKZF4,IL10,IL21,IL2RB,IL4,IL4R,IL7R,INHBB,IRF4,IRF5,IRF8,JAK2,KLF7,LEPR,LGALS1,LMO2,MAF,MAP3…	824 (14)
LDB1	0.667	transcription regulator		0.311	1.62e-15	ABL2,ACOX2,ADAMTS9,ADCK2,AIM2,ALDH1B1,ANGPT1,ANXA1,APOBEC1,ATP13A2,ATP8A2,BCL2,BCL9,BMP7,BMPR2,BTK,CARD9,CASP1,CASP3,CASP4,CAT,CCND2,CCND3,CD247,CD34,CD3G,CD79B,CD93,CDH13,CDKN1A,CDKN2C,CER1,CERS4,CLDN4,CLEC4E,COL18A1,COMT,CPA3,CPEB1,CPSF7,CSF2RA,CYFIP2,DDHD2,DDX3X,DLK1,DUSP22,DYRK4,ENG,ENO2,EPHB4,ETV3,F2R,FBLN1,FBP1,FBXO7,FLOT2,FTH1,FZD5,FZD6,GALNT1,GDF11,GJA1,GOLM1,GPR183,GPRC5B,GRB10,GSN,HEXIM…
YY1	0.217	transcription regulator		0.011	1.87e-15	ABCE1,ACTA1,ACTC1,ANKRD1,ARID3B,ATF4,AURKB,BCL2L1,BDNF,BIRC5,BMP4,BMP6,BTG2,CAPG,CCNA2,CCNB1,CCNB2,CD22,CD93,CDC6,CDCA3,CDKN1A,CDKN2C,CEBPB,CENPE,CHRDL1,CIITA,CLU,COL10A1,COL15A1,COL19A1,COL1A1,CRABP1,CTNND2,DDIT4,DMPK,DNTT,DROSHA,EBF2,EFNA3,EGR1,EIF4G2,FEN1,FOS,FOXM1,GADD45G,GPC3,GTF2A1,H2AX,HELLS,HIF1A,HOXD4,ID2,ID3,ID4,IGLL1/IGLL5,IL4,INCENP,KIF20A,KIF23,KIF2C,KIF5B,KLF2,KLRB1,LMNB1,MAD2L1,MAT…
HMG20A	-0.272	transcription regulator	Activated	3.441	2.1e-15	ADM,ALDOC,ATP2A2,AXL,CCN2,CD9,CDH1,CHST2,CLU,CSF1,CX3CL1,CXADR,DCN,EBI3,ECM1,EDN1,EREG,F3,FADS2,FLNA,GADD45A,GCH1,HBEGF,HMGCR,HMGCS1,HSD17B7,IGFBP3,IGFBP4,IL15RA,INHBA,IRF7,ITGA2,ITGA5,JUN,LAMA1,LDLR,LIF,LSS,LY6E,MGP,MMP14,MMP3,MVD,MYC,MYLK,NIBAN1,NNMT,NSDHL,NT5E,OSMR,P2RY2,P3H1,PDGFRB,PLAUR,PMVK,POSTN,PTGER2,PTPRE,RTP4,SDC4,SEMA3B,SERPINE1,SGCD,SLC1A2,SLC7A1,SPHK1,TACR1,TAGLN,TGM2,TIMP3,TLR3,TNF…
SMAD3	0.27	transcription regulator		1.341	9.46e-14	ACLY,ADAM12,ADAM15,ADAMTS1,ADAMTS5,AGPAT2,ALB,ALPL,AREG,ATF4,BCL2,BCL2L11,BMP2,BMP6,CCL20,CCN2,CCND1,CCND2,CDH2,CDH5,CDK4,CDKN1A,CDKN2B,CGA,COL10A1,COL1A1,COL2A1,COL3A1,COL4A1,COL4A2,COL6A1,COL6A2,COL6A3,CRISPLD2,CRP,CTNNB1,CXCL3,CYP19A1,DDIT3,DGAT1,DUSP4,E2F3,EREG,ESR1,FBN1,FCGR2B,FN1,FOS,FOXP3,FSHB,GATA3,GLI2,HBEGF,HEY1,HNF4A,HP,HSP90B1,IFNB1,IL15,IL1B,IL23A,IL4,IL5,IL9,INHA,JAG1,JAM2,JUN,JUND,…	1189 (21)
TP73	0.221	transcription regulator		0.879	2.21e-13	ADA,ADAM10,ADAM17,ADAM19,ADGRB1,AFP,ALAS2,ANGPTL4,AQP3,ARL2,ARVCF,ATG10,ATG2B,AXL,B2M,BAX,BCL11B,BCL2,C1R,C3,CASP4,CCN5,CCNG1,CCR4,CCR8,CCR9,CD3D,CD55,CD82,CD83,CDH1,CDH10,CDH22,CDK1,CDKN1A,CITED1,CITED2,CLEC7A,CLIP3,CNTFR,COL18A1,CX3CL1,CXCL2,CXCL3,DAB1,DCAF6,DDIT4,DLG5,DMC1,EDN1,EGR1,ENG,EREG,ESRRB,FLT1,FN1,FOCAD,FOXF1,FOXO3,GADD45A,GATA2,GJA1,GPR137B,GSN,HBEGF,HBG2,HIF1A,HSPB8,HTATIP2,ID2,IFNB…	1261 (14)
FOS	0.48	transcription regulator		0.455	2.41e-13	ADAM12,ADD2,AFF4,AGPS,ALDH1A3,ANK3,AQP3,ARNT,ASAP1,ATF7IP,BCAR3,BCL2L11,BDNF,C3,C5,CA2,CADM1,CAST,CASZ1,CAT,CCND1,CCNE1,CCNG1,CERS4,CFD,CFP,CLIP1,COBLL1,COL16A1,CRABP2,CSF3,DAP,DAPK2,DDX3X,DLG1,DSG3,E4F1,EEA1,ENAH,ERCC4,ESM1,F3,FETUB,FLRT2,FOS,FSHB,GATA4,GM2A,GNRHR,GRIK2,GSK3B,GSR,HBA1/HBA2,HIPK3,HMMR,HMOX1,HOXA1,HPGDS,HSD3B1,HSPB8,IL10,IRAK3,IRS2,ITGA6,JUN,KCNN4,KIF1B,KIF2A,KIF5B,KLK12,LARGE1,LE…	191 (2)
STAT6	0.371	transcription regulator		1.089	5.99e-13	ACSL1,ADAM11,ADAM19,ADAP1,AHCYL1,AHNAK,ALDH2,ANXA1,ARG1,BAX,BCL2,BCL2L1,BCL3,BCL6,BIRC2,CA2,CCL11,CCL17,CCL20,CCL24,CCND2,CD2,CD38,CD69,CD72,CD79B,CDKN1B,CEL,CEP43,CIDEB,CIDEC,CISH,CKAP4,CLPS,COL1A1,COL3A1,CPOX,CPT1A,CRADD,CST7,CTLA4,CTSB,CTSS,CTSW,CXCL2,CXCL3,CYBB,CYP4A11,DGKA,DNAAF2,DNMT1,DOCK10,EFHD2,EFL1,EGR1,EGR2,EPHA2,EPHX1,FABP1,FGF21,FN1,FOXP3,FSCN1,FYCO1,GADD45B,GADD45G,GATA3,GATM,GBP2,G…	1296 (20)
GFI1	-0.437	transcription regulator		0.303	1.68e-12	AKT1,ANXA6,ATF1,ATF2,BCL3,CASP1,CCND2,CCR10,CD40,CD7,CFLAR,CHD7,DGKG,ETS1,F2R,FOSL2,GADD45G,GJA1,GPR18,GPR183,GPR25,GUSB,HPRT1,ICAM1,ID2,IFNB1,IKBKB,IL10,IL1B,IL1R1,IL5,IL7R,ISL1,ITGB7,JUN,KLF2,LPAR1,LTBR,LYZ,MAFB,MAFF,MAP3K5,MAP4K5,MAPK3,NEUROD1,NEUROG3,NFKB1,NFKB2,NOD1,OSM,PER3,RAF1,RAPGEF4,RASGRP1,REL,RELA,RELB,RIPK1,RIPK2,RUNX3,SMAD3,STAT1,STAT4,TBK1,TESC,TFF3,TNF,TNFRSF1A,TNFRSF25,TNFSF11,TN…	918 (15)
SOX2	-0.197	transcription regulator		1.053	1.08e-11	ABTB2,ADRA2B,ALOX5,APC,APH1B,AQP4,ARPC1B,ASCL1,BCAS1,BMP4,CALB2,CASR,CBFA2T3,CCN2,CCND1,CD9,CDKN1B,CDX2,CEMIP2,CER1,CERS2,CHST3,CILK1,CITED2,CLDN7,CNP,COL11A2,CREB3L2,CSPP1,CXCL14,CYP2J2,DDC,DKK1,DNM2,DOCK10,DPPA4,EFS,ELF1,ELF3,ELOVL1,EPB41L2,EPCAM,ESRRB,ETS2,ETV4,ETV5,FA2H,FABP7,FGF4,FGF5,FLT1,FOXH1,FYN,GAB1,GAB2,GADD45B,GAL3ST1,GATA2,GATA3,GATA4,GCK,GLI2,GLI3,GLTP,GOLGA7,GPR17,GSK3B,GSN,HEY1,ID…	171 (2)
STAT5B	-0.19	transcription regulator		-1.572	1.67e-11	ACSL6,ADGRG1,AHNAK,ALAS2,ALDH3A2,AR,ARNT,ASAP1,BAIAP2,BAX,BCL2,BCL2L1,BCL6,BIRC3,CA2,CASP2,CASP3,CASP4,CBR1,CCND1,CCND2,CCND3,CCNE1,CD27,CD63,CD70,CD81,CD9,CDKN1A,CFLAR,CHEK1,CHRNA2,CIRBP,CISH,CITED2,CORIN,CSHL1,CYP26B1,CYP2A6 (includes others),CYP39A1,CYP3A5,CYP4A11,DDIT3,DEF8,DKK4,DUSP1,EIF4A2,FOXP3,G0S2,GADD45A,GADD45B,GATA2,GIMAP6,GJB1,GLUL,GSTP1,HLA-A,IFITM2,IFITM3,IL24,IL2RB,IL4,IL5,IL9,IRF…	952 (15)
STAT1	-0.532	transcription regulator		-0.806	1.95e-09	ABCA1,ALDH1A3,APOBEC3B,ARG1,AXL,BAX,BCL2,BCL2A1,BCL2L1,BCL6,C3,CASP1,CASP3,CASP4,CCL2,CCN2,CCR1,CCRL2,CD40,CD86,CDH5,CDK2,CDKN1A,CEACAM1,CFB,CIITA,CLIC5,COL1A1,COL3A1,CSF2,CXCL2,CXCL3,CYP3A5,CYP4A11,DNM1L,EGR1,FCGR2B,FN1,GATA3,GBP2,GRIN1,GRIN2A,HBEGF,HERC6,HIF1A,HTRA1,ICAM1,IDO1,IFIT1,IFIT2,IFIT3,IFNB1,IL10,IL12RB2,IL15,IL18,IL1B,IL1R1,IL21,IL23A,IL33,IL4,IL5,IRF7,IRF8,IRF9,ISG15,ITGA2,ITGA5,ITGA…	891 (14)
SP1	0.919	transcription regulator		0.012	2.48e-09	ABCA1,ADD3,AKAP12,ALOX12,ALPL,BMP7,CAD,CCND3,CD40,CD55,CDC25B,CDKN1A,CDKN1B,CEBPA,COL7A1,CRYBB1,CRYBB2,CTH,CXCL3,DHFR,DRD2,FADS2,FBXL2,FDX1,FOXP3,GJD2,GOT1,GRIN1,HBE1,HBG2,HBZ,HES1,HEY1,HMGCR,IL10,IL4R,IRAK3,JAM2,KLF4,LIPE,MET,MPL,MYC,MYH7,MYLK,OLIG2,OPRD1,P2RX7,PCYT1A,PEMT,PGK1,PRKAR2B,PTDSS1,PTGS2,RASGRP2,RUNX2,SELL,SERPINE2,SLC11A1,SLC2A3,SLC5A1,SLC6A2,SREBF1,TERT,TIMP3,TLR2,TNF,TNFRSF4,TNFSF1…
SIRT1	-0.551	transcription regulator		0.506	3.28e-09	ABCA1,ACAP1,ADAR,AKT1,ANO1,ANXA4,ARG1,ARNT2,AURKB,BDNF,BIRC3,CA12,CAV1,CCNB2,CCND1,CCND2,CCND3,CD72,CD74,CD79B,CD83,CDH1,CDKN1B,CDKN2C,CEBPB,CLEC10A,CNR1,CNTN6,COL10A1,COL2A1,CPA1,CPB1,CPT1A,CRYBG2,CTBP1,CTNNB1,DBP,DDIT3,EBI3,EDEM1,EIF2AK3,EPAS1,ERMP1,EVPL,FCMR,FGF21,FGF5,FLT3LG,FN1,FOXO3,GADD45A,GATA4,GCK,GFPT1,GK2,GRIP1,GSTM1,GSTM3,GSTM4,HCRTR2,HIF1A,HIVEP3,HJURP,HLA-A,HLA-DQA1,HMGCR,IDH2,IFI44…	1473 (18)
ARID1A	0.266	transcription regulator		-0.256	4e-09	ACTA1,ACVRL1,ALOX12,ALOX5,ALPL,ARRB2,ATG10,ATP1A2,ATP1B2,BGN,BMP2,BMP4,CACNB2,CAV2,CBFA2T3,CCDC90B,CCN4,CCNB2,CCNC,CD40,CD83,CDC7,CDH5,CDKN1A,CDKN2B,CEACAM1,CITED1,CLU,COL1A1,COL4A6,COL5A1,COL7A1,CRMP1,CSRP1,CXCL13,CXCL3,DLX2,DSP,ENG,ESM1,F13A1,FBN1,FGF5,FGFBP1,FN1,FOS,FZD2,FZD5,FZD9,GABRA4,HAS1,HES1,HNMT,HSPB1,HTRA1,ICAM1,IGFBP7,IL10,IL18,IL1B,IL23A,INHBA,ITGA7,ITGA8,JUN,KCNMB1,KIT,KRT18,LAMC2,L…	898 (16)
EP300	-0.34	transcription regulator		0.602	1.15e-08	ACACB,ACOXL,ADAM12,AKAP12,ANGPT1,ANXA6,AR,ARHGEF10L,ARHGEF3,BANK1,BCL6,CA2,CAMK4,CAPG,CCND3,CDC42EP3,CKB,CLASP2,CLOCK,COL1A1,COL3A1,CORO2B,CRIM1,CRISPLD2,CSF3,CST7,CYP7A1,DDC,DNAJB4,DUSP22,DUSP4,EP300,EVI2A,FDX1,FN1,FNBP1,FOSL2,FRMD4B,GFI1,GM2A,GPR18,GRAMD2B,H2AC25,HDAC11,HMGCR,HSD11B1,ID1,ID2,IL12RB1,IL17RC,IL18R1,IL7R,IL9,ITGA6,ITGB7,JUN,KIF1B,KLHL4,LIG4,MAF,MAP3K8,MCM3,MDM1,MEF2C,MFHAS1,MMP11,…	521 (8)
SRF	-0.453	transcription regulator	Activated	2.031	1.32e-08	ACTA1,ACTC1,ANKRD1,ANKRD6,BCL2L1,BCL2L11,BMP2,CAMP,CD177,CD19,CDH9,CDKN1A,CLDN1,CLDN15,CLDN3,CMA1,CPA3,CSRP1,CSRP2,CTSG,CYBB,DHCR24,EGR1,EGR2,EGR3,ETS1,FABP5,FCN1,FERMT2,FHL1,FHL2,FHL3,FLNA,FLT1,FOS,FOXP3,G0S2,GATA4,GFI1,GP1BA,GP5,GSN,IL4,ITGA2B,ITGA6,ITGAM,KRIT1,LBH,LCN2,LDLR,LMOD1,MPL,MS4A3,MYB,MYH4,MYH6,MYH7,MYL1,MYL4,MYL9,MYLK,MYO1B,MYOD1,MYOM1,NKX2-5,NOX4,NPTX2,NR4A1,NSDHL,P2RX1,PDCD10,PGLYR…
JUN	0.246	transcription regulator		1.388	1.34e-08	APEX1,ARG1,ARTN,BAX,BDNF,BIRC5,C1QB,C3,C3AR1,C5,C5AR1,CCND1,CDH1,CDK5R1,CDKN1A,CFD,CFP,COL1A1,FABP7,FOSL1,FSHB,GCLC,GJA1,GNRH1,GNRHR,HMOX1,IFNB1,IGFBP2,IGFBP3,IL10,IL1B,IL23A,IL24,IL7R,IL9,IRAK3,ITGAM,JUN,LIF,MAF,MBP,MDM2,MMP10,MMP2,MMP3,MPZ,MYC,MYH6,NGF,NKX2-5,NOS2,PLAU,PTEN,PTGDS,PTGS2,RARA,RARG,RXRA,SF3B3,SHH,SNRNP70,SNRPB2,SPP1,SRSF2,STAT1,TIMP3,TNC,TNF,TNNC1,TP53,VIM,WNT4,WNT5A,XIAP	1620 (21)
BCL6	-0.71	transcription regulator		-0.232	1.74e-08	ABCD3,ACAA2,ACADVL,ACAT2,ADCY9,ANXA6,ARG1,BAX,BCL2,BCL2L1,BCL3,BMP2,CASP3,CCND2,CCR8,CD2,CD69,CLCN2,CLEC10A,CPD,CSF1,CTLA4,CTSK,CXCL3,DECR1,DOCK10,DPYSL2,EBI3,EGR3,FOXP3,GATA3,GOLM1,HACD1,HADHB,HDAC9,HERC6,IL10,IL12A,IL13RA1,IL18,IL1B,IL22,IL23A,IL4,IL4R,IL5,IL7R,IL9,IRF4,IRF8,LBH,LDHB,LDLR,LMNA,LPP,MAF,MAPK6,ORC1,PDCD1LG2,PDCD4,PDIA2,PHF20,PLA2G4A,PRSS23,PURG,RAD50,RHOF,RWDD3,SCP2,SEPTIN8,SH2D4A…	1149 (18)
MYC	-0.373	transcription regulator	Activated	2.292	3.21e-08	ABCA1,ALDH18A1,ALDOA,ANGPT1,ANGPT2,ANGPTL4,BCL2L1,BUB1,CAD,CBFA2T3,CCNA2,CCNB1,CCNB2,CCND2,CCND3,CCNE1,CCNE2,CD19,CDC20,CDC25B,CDK1,CDK2,CDK4,CDK7,CDKN1A,CDKN1B,CIDEC,CLDN7,CLIC4,CNP,CSDC2,CTNNB1,DLX6,DUSP2,DUSP7,EED,ENO1,EPCAM,EZH1,FECH,FGF5,FOXM1,FOXP3,GATA4,GATA6,GFI1,GFPT1,GLI2,GLS,GLS2,GLUD1,GNPAT,GOT1,GOT2,GP1BA,GPI,GPT,HIF1A,HMGA1,IL11,IRF7,JAG1,JARID2,KAT2A,LDHB,LDLR,LGR5,MAD2L1,MBP,MCM5,…	1531 (18)
REL	-0.258	transcription regulator		-1.105	3.43e-08	ACSL4,AGA,AGPS,ATP11A,ATXN1,BARD1,BCL2A1,BCL2L1,BCL3,CACNA1E,CCND1,CCND2,CCR8,CD40,CDC6,CDH1,CDKN1A,CDS2,CILK1,CMPK1,COPS4,CRKL,CSF2,CTSV,DCLRE1B,DDX18,DGCR2,DHFR,DNASE1L1,DUT,EGR2,ENDOG,ESR1,ETV5,EXOSC1,FADS2,FBXL4,FN1,FOXO3,FOXP3,FRMD4B,H2AJ,ICAM1,IFNB1,IFT74,IGFLR1,IGHG1,IGHM,IL12A,IL21,IL23A,IL4,IL5,IL9,IRF5,IRF8,KPNA3,MAP3K8,MAPKBP1,MINPP1,MYC,NAB2,NFE2,NFE2L2,NFKB1,NFKB2,NOS2,NR4A1,NR4A3,PC…	855 (12)
TCF4	-0.319	transcription regulator		0.372	3.67e-08	ADA,AICDA,ANXA6,ASF1B,BCL6,BIRC5,C15orf39,CCNA2,CCNB2,CD2,CD55,CDC20,CDC25B,CDCA3,CDK1,CDKN3,CEP55,CKAP4,CKS2,CREB3L2,CRELD2,CTSE,DCK,DSTN,DUT,E2F8,EDEM1,EPCAM,FGD2,FKBP11,GNE,H1-0,HMGB2,HMMR,HSD11B1,HSP90B1,ID3,IL1B,IL23A,KCNN4,LEPROTL1,LY6D,MAD2L1,MORF4L2,MZB1,NCAPG,NEK2,NELL1,OPTN,PARP8,PDIA4,PLAC8,PRC1,PRDX4,RACGAP1,RASGRP2,RCBTB2,RIGI,RIPOR2,SELENOP,SELL,SERINC5,SERPINB1,SLC66A3,SMAGP,SPC25,…
CITED2	-0.323	transcription regulator		0.995	1.53e-07	ABTB2,ADAP2,ADM,ANGPTL4,ARG1,ARHGEF3,ARL4A,ARMCX6,ASAP3,ATXN7L1,B2M,BBX,BCL2,BCL9,BRDT,C3,C5AR1,CD69,CD86,CDKN2B,CDX2,CLEC10A,CLIC5,CRIM1,CXCL2,CXCL3,CYBB,ELK4,ENDOD1,EXT1,F3,FCGR2B,FCGR3A/FCGR3B,FGF5,FLT1,FOXP3,FUT8,GADD45B,GATA6,GBP2,GNA13,GNG11,HIF1A,HLA-A,ICAM1,IFI35,IFI44,IFIH1,IFIT2,IFIT3,IFNB1,IFRD1,IL13RA1,IL1B,IL1RN,INPP5B,IRF8,IRF9,ISG15,KATNA1,KYNU,LRCH1,MAPK6,MARCHF1,MARCHF5,MED13,MID…	792 (14)
MRTFB	0.249	transcription regulator		0.762	1.9e-07	ABLIM1,ANKRD1,BCL2L1,CACNA1C,CAMP,CAVIN2,CCN2,CD151,CD177,CDC42EP3,CLDN15,CMA1,COL1A1,COL3A1,COL5A2,COL6A3,CPA3,CTSG,CXCL6,DDAH1,DHCR24,DNAJB4,EGR1,EGR2,EZR,F2R,FADS2,FCN1,FLNA,FLRT2,FN1,G0S2,GADD45A,GAS1,GFI1,GP1BA,GP6,HLA-A,ILK,ITGA2,ITGA5,ITGA6,ITGAV,ITGB5,LCN2,LILRB4,LMNA,LOXL2,MAFK,MPL,MS4A3,MYH10,MYH9,MYL9,NFIB,P2RX1,PGLYRP1,PRG2,PRTN3,RAMP1,RPS6KA3,RPS6KA6,SCARB1,SERINC3,SERPINB10,SERPINB2…
NOTCH1	-0.179	transcription regulator		-0.96	2.28e-07	ASCL1,BCL2,BMP2,CCND2,CCND3,CCNE1,CDKN1A,CDKN1B,CEBPA,CEBPD,CFD,COL1A1,CTNNB1,E2F1,ECT2,ESM1,FABP7,FLT1,FOSB,GATA3,GLI2,HES1,IGFBP2,IGFBP3,IGFBP4,IL12A,IL23A,IL7R,ITGB4,KRT14,LEF1,LORICRIN,MYC,NEUROD1,NFKB1,NHLH1,REL,RELA,RELB,RND3,TAGLN,TGFBR2,TGFBR3,TNF,WASF1,WNT4	1222 (12)
FOXP3	-1.02	transcription regulator		0.213	4.2e-07	BCL2,BCL2L11,CAPG,CCR1,CCR4,CCR8,CD69,CDKN1A,CSF1,CTLA4,CXCR6,DUSP4,DUSP6,EGR1,ERBB2,FOS,FOSL2,FOXP3,GAPDH,GATA3,GBP2,HLA-A,ICOS,ID2,IFNGR2,IGFBP4,IKZF4,IL10,IL12RB2,IL2RB,IL4,IL5,IL7R,IRF4,ITGAE,JUN,KLRG1,LAG3,LGALS1,LRRC32,MAF,MAPK8,MAPK9,METTL9,NEB,NR4A1,NR4A3,NRP1,NT5E,NTRK3,P2RY10,PCYT1A,PDE3B,PGLYRP1,PLAGL1,POLE,RORC,SDC4,SLC16A3,SLC2A3,SLCO4A1,SOCS2,TBX21,TGFBR1,TGM2,TNF,TNFRSF4,TXN,XBP1,X…	669 (12)
AIP	0.232	transcription regulator		-1.036	6.1e-07	ACKR3,ADGRG6,ADGRL4,ADRA1D,BIRC5,C3AR1,CX3CR1,CYP1B1,CYSLTR1,DUSP1,F2RL1,GNG11,GNG4,GPR39,GPRC5A,GRM3,HTR1D,IFNB1,NPR3,NPY1R,P2RY14,PDE1B,PDE4B,PDE7B,PDE8A,PDE8B,PDE9A,RASGRP1,RGS2,RGS4,RGS7,TP53
NRIP1	0.535	transcription regulator		-0.401	6.1e-07	ACAA2,ACACB,ACADM,ACO2,AREG,COX7A1,CPT2,CRABP1,CYP4B1,FABP3,GYS2,HADHB,HAS2,IDH3A,IFNB1,IL1B,LDHB,OPLAH,PDK2,PDK4,PTGS2,PTX3,PYGL,RARB,SCD,SDHB,SLC25A20,SUOX,TNF,TNFAIP6,TNFSF4,UCP1	828 (6)
ASCL1	0.542	transcription regulator		1.892	7.12e-07	BIRC5,CACNA2D3,CDK1,CDK2,DBH,DLX2,DLX5,E2F1,EPHA2,FOXG1,FOXM1,GAD1,GADD45G,GRIK2,GRM5,ID1,ID3,INSM1,ISL1,KCNIP2,LHX5,LMX1B,MFNG,NEUROD1,NEUROD2,NFASC,PAX2,PAX3,PLXNA2,PNOC,POU4F2,PRMT2,PROX1,RORB,SEMA6B,SEMA7A,SKP2,SLC6A5,SNAP25,SOX2,TEAD1,TH,TLX1,TLX3,WWTR1,ZMAT4
SMAD4	-0.527	transcription regulator		1.929	1.18e-06	AFP,ALPL,ANGPT1,ANGPT2,AREG,BMP2,BMP4,BMP7,CCN2,CCND1,CCND2,CDKN1A,CDKN1B,CGA,COL10A1,COL2A1,CYP19A1,EREG,FSHB,GJA1,HAS2,HSD3B1,ICAM1,ID1,ID2,IL1B,IRAK3,JAM2,LHB,MSX2,MTOR,MYC,NFE2L2,NOS2,NOTCH3,NPPC,NPR2,PTEN,PTGS2,PTX3,RUNX2,RUNX3,S1PR4,SELPLG,SHH,SMAD4,SMAD6,SMAD7,SMO,SPHK1,TNF,TNFAIP6	1506 (20)
CCND1	0.427	transcription regulator		1.3	1.26e-06	ASPM,BHMT2,BIRC5,CCND1,CCND2,CCND3,CD6,CDCA8,CDH1,CDKN1A,CDKN2B,CLSPN,COL1A1,EPHA2,EREG,FOXM1,GJB1,GPRC5A,ID1,ID3,ITGAV,MEIS2,OVOL2,PSRC1,PTPRC,QKI,RACGAP1,ROR2,SOX2,SOX4,SPP1,TCF4,TGFB3,TIAM1,WWOX	132 (4)
HDAC5	0.361	transcription regulator		0.66	1.3e-06	ACADL,ACADM,CDKN1A,CPT1A,CTNNB1,DRP2,EGR2,FGF21,HMGCL,HMGCR,IGFBP1,JUN,MBP,MMP10,MPZ,MYC,PMP22,PPARA,PRX,PTEN,RUNX2,SLC2A4
FOXO3	-0.712	transcription regulator	Activated	2.033	1.46e-06	ACLY,ANGPT1,ANXA3,AQP4,ATG4B,ATG9A,BCL2L11,CAT,CAV1,CDH5,CDKN1A,CERS4,COL4A1,COL4A2,COMP,ELOVL5,ENO2,ENPEP,FABP5,FASLG,FLNB,FOS,FOSB,FOXC1,FOXP3,FSHB,FYN,GABRR2,GATA2,GDPD3,GPX1,HIF1A,HMGCR,IFNB1,IGFBP7,IL10,IL10RB,IL1R1,IL4,IL5,ITGAM,ITGB2,LCN2,LRAT,NAMPT,NDRG1,NOS2,NPHS2,NRP2,PECAM1,PRCP,PRKCD,PTPRC,RUNX2,SELL,SERPINB1,SESN1,SH2B3,SOD1,SOX5,SOX9,TIE1,TXNIP,ULK1,VCAM1,VIM	1528 (20)
TEAD1	-0.687	transcription regulator		-1.126	2.16e-06	ACADL,ACADM,ACADVL,ACSL1,ACTA1,ATP2A2,ATP5F1A,ATP5F1B,ATP5F1C,ATP5F1D,ATP5MC1,ATP5MC2,ATP5MC3,ATP5MF,ATP5PB,ATP5PF,ATP5PO,CCND1,COX5A,COX7A2L,CPT2,ECH1,ETFA,ETFB,ETFDH,FABP3,GSK3B,HADH,HADHB,MYBPC3,MYH6,MYH7,NDUFA1,NDUFA10,NDUFA7,NDUFA8,NDUFA9,NDUFB2,NDUFB3,NDUFB4,NDUFB6,NDUFB7,NDUFC1,NDUFC2,NDUFS2,NDUFS7,NDUFS8,NDUFV2,PPARA,PPP1R1A,PURA,SDHA,SDHB,SDHC,SDHD,UQCR11,UQCRB,UQCRFS1,UQCRQ	614 (5)
ATF4	0.583	transcription regulator		1.409	2.41e-06	AARS1,ABCA1,ANKRD1,APBA3,APEX1,AREG,CARS1,CDKN1A,CDKN1B,CEBPB,CEBPG,CHAC1,CPOX,CPT1A,CSRP3,CTH,CYP27A1,CYP7A1,DDIT3,DDIT4,FGF21,FYN,GADD45A,GHITM,GRB10,GYS1,HNF4A,IGFBP2,IGFBP7,JAG1,KLF4,KLF9,MARS1,MED13L,MID1IP1,MTHFD2,NARS1,NDRG1,NID2,NUPR1,OSMR,PMP22,PRRX2,PSAT1,PSPH,PTX3,SEL1L,SERPINF1,SHMT2,SLC1A5,SLC38A2,SLC3A2,SLC6A9,SNAI2,SOAT2,SREBF1,STC2,STX5,TFF3,TNFRSF12A,TNFSF11,TRIB3,WARS1,WFS1,XPOT	688 (12)
TRIM24	-1.334	transcription regulator		0.724	2.9e-06	CA2,CALB1,CASR,CSRP1,CYP24A1,EIF5A,FAM110B,FBN1,FLRT3,GBP2,GLUL,HERC6,IFI35,IFI44,IFIH1,IFIT2,IFIT3,IFNB1,IFNGR1,IFNGR2,IL10,IL1R1,IL21,IL4,IL5,IRF7,IRF9,ISG15,JAK2,MYH10,NMI,NPAS3,NUMA1,PARP12,PCLAF,PHF11,PLAC8,PLEC,PRPS2,PSMB10,PSMB8,PSMB9,PTHLH,RIGI,RTP4,S100G,SAMHD1,SOCS2,SPP1,STAT1,STAT2,TAP1,TGFBI,TLR2,TRAFD1,TRIM26,TRPV5,TRPV6,UBA7,USP18	524 (7)
EGR2	-0.974	transcription regulator		-0.084	3.21e-06	ABHD5,ADM,AHNAK,ANKRD55,ATXN1,BCL2,BCL6,CCR9,CDK14,CHST7,CISH,CPD,CRABP1,CTLA4,CTSE,DEXI,DGKA,DKKL1,DOK2,EGR2,EPHA4,EPN2,FCHSD2,GAD1,GALNT7,GATA3,GSN,HOXB7,ID2,ID3,IL10,IL1B,IL21,IL4,IL9,KCNN4,KCTD12,LGALS1,LGMN,LTBP3,MAP7,MYB,MYC,MYO1D,MZB1,NDRG1,NECTIN1,NFIL3,NFKB2,NRP2,PDE4A,PDE8A,PLAUR,PPL,PSD,RAB20,RARA,RARG,RASAL1,RCN3,RGL1,RNPEP,RORA,RORC,SLC39A4,SLC4A3,STK3,TBX21,TGFB3,TJP2,TNFSF11,TNIK,T…	956 (16)
ZFP36	-0.553	transcription regulator		-1.382	4.05e-06	ABCG4,CA2,CAMP,CCNE2,CCR1,CDC6,CLCN3,CSF2,CTSS,CXCL2,CXCL3,CYBB,E2F1,E2F8,FGF21,FOSL1,ICAM1,IFNB1,IL10,IL12A,IL1B,IL5,KIF14,KNTC1,LCN2,LMO2,MEFV,OSM,PLAU,PTGS2,SBNO2,SH3PXD2A,SPP1,SPRYD7,SS18L2,TCIRG1,TCTA,THBD,TLR4,TMCC2,TNF,TNFRSF11A,VCAM1,ZFP36	1306 (18)
SP3	-0.366	transcription regulator		-0.333	5.31e-06	ADD3,AKAP12,ALOX12,ANGPT2,CD40,CDC25B,CDK5R1,CEBPA,COL7A1,FOXP3,GRIN1,HES1,HEY1,IL10,JAM2,KLF4,MET,MYLK,OLIG2,OPRD1,PCYT1A,PEMT,PGK1,PTDSS1,RASGRP2,SLC2A3,SREBF1,TERT,TLR2,TNFRSF4,TSPO
ARNT	0.467	transcription regulator		0.68	6.03e-06	ADAM17,ADM,AKT2,ALDOA,ALDOC,ATP5MC1,ATP5PO,BCL2,CCND2,CD81,CDK4,CLDN1,COX6B1,DNAJC2,EIF6,ENO1,EPAS1,GAPDH,GAS1,GPI,GZMH,HNF1A,HNF4A,IL10,INSR,IRS2,ITGAV,KIF20A,MPP1,MYL6,MYO1C,NDUFS2,NQO1,OAZ1,PGK1,PPP2CB,PRF1,RANGAP1,SELL,SLC2A3,TP53,TPI1,TUBA4A,UBE2C,VIM	1505 (14)
NCOA2	-0.196	transcription regulator		0.805	6.03e-06	ADORA3,ALAS2,ALDH1B1,ARG1,BMP2,C1R,C3,CDH1,CEBPA,CEBPB,CFD,CHST1,CIITA,CLDN7,CYP1B1,CYP7A1,ESRRB,F2R,FGF4,FZD9,GCK,GLO1,GPD2,GPX1,GSTO1,HLA-A,HMGCR,HMGCS1,HNF1A,HOXA10,HSD11B1,IFIT2,IFNB1,IGFBP1,IL1B,IP6K2,IRF4,IRF7,ISG15,KHK,KLF4,LAMC3,LDLR,LEF1,LIF,LIN28A,LIPC,LIPG,LLGL2,LYZ,MICALL2,NHERF1,NOS2,NQO1,NR1H3,NR4A2,NR4A3,NSDHL,P2RY13,PCSK5,PGM3,PPP1R3C,PPP2R2B,PRDX1,PTGS2,RARA,RARG,RGS2,RORA,SLC3A1…	1275 (18)
KLF4	0.823	transcription regulator		1.103	8.85e-06	ABHD5,ACTC1,AIF1,ARG1,ATP2A2,CASP3,CBFA2T3,CCND2,CDKN1A,CDKN1B,CLDN7,CLEC10A,CLIC4,COL8A1,DYRK2,EPCAM,FN1,GADD45A,GATA4,GLI2,GPER1,HBEGF,HPS5,IFITM3,KLF4,MLST8,MRPL19,MXI1,MYD88,MYH7,NEK9,NOS2,OVOL1,PFDN4,PLAUR,RCAN1,SCARB1,SERPINB2,SLPI,SNAI2,SUPT3H,TAF1C,TAGLN,TEAD4,TERT,TFAP4,TNFSF11,TP53,TPK1,UBE2E3
GATA6	-0.864	transcription regulator		1.237	9.6e-06	ACO1,ACVRL1,ARG1,ATP6V0A1,ATP6V0C,ATP6V0D1,ATP6V1C1,BCAM,BMP4,BMPR1A,BMPR2,C1R,CALML4,CAT,CD5L,CLEC10A,COX5A,CRYL1,CXCL13,CYP11B2,CYP19A1,DAB2,DCBLD2,DDX4,DLD,DMRT1,ENG,FH,FKBP14,GPI,GPX1,HSD17B3,HSD3B1,HSD3B2,IL10,IL1B,LDHB,LTBP1,MARCO,MEF2C,MYH7,NDUFA1,PGK1,PTGES,SCD,SCGB1A1,SLPI,SORBS3,STARD13,SUCLA2,TNNC1,VSIG4,WNT7B	602 (5)
TRIM28	0.636	transcription regulator		-0.244	9.87e-06	ALAD,ALAS2,AREG,CITED1,CYP27A1,DMRT1,EGR1,EPHX2,ESRRB,ETS1,ETV5,FECH,FGF18,FKBP5,FOS,FOXL2,FOXO3,GREB1,HAS1,HBE1,HBG2,HDC,HMBS,HSD17B3,HSD17B7,HSD3B2,IL13RA2,IL1R1,INHBB,KLF13,KLF2,LGR5,LIF,NR5A2,PTGDS,PTGFR,RAMP3,SERPINE2,SNCB,SOX11,SOX2,SOX4,SOX9,STAT1,TYRP1,UROD,VIM,WNT10B,WNT7B
EGR3	1.133	transcription regulator		-0.017	1.05e-05	ABHD5,ADM,AHNAK,ANKRD55,APBB1,ATXN1,BCL6,CBLB,CCR9,CDK14,CHST7,CISH,CPD,CTLA4,CTSE,DEXI,DKKL1,DOK2,EPN2,ESD,FCHSD2,GAD1,GALNT7,GSN,HEG1,HOXB7,HS3ST2,ID3,INHBB,IRAK1,KCNN4,KCTD12,LGALS1,LGMN,LTBP3,MAP7,MYB,MYC,MYO1D,MZB1,NDRG1,NECTIN1,NF1,NFIL3,NFKB2,NRP2,PDE4A,PDE8A,PLAUR,PLXND1,PPL,PSD,RAB20,RARA,RARG,RASAL1,RCN3,RET,RGL1,RNPEP,RORA,RORC,SLC15A2,SLC39A4,SLC4A3,SLIT2,SOX9,STK3,TGFB3,TJP2,TNFSF11,…	641 (11)
EGR1	1.365	transcription regulator		0.277	1.07e-05	AR,BACE1,BAX,CACNA1H,CASP3,CCL2,CCND2,CD40LG,CDC20,CDKN1A,CDKN2D,COL1A1,CSHL1,CXCL2,CXCL3,CXCL6,DLG4,F3,GADD45A,HMOX1,ICAM1,IL1B,IL4,ITGAM,JUN,JUND,LEP,LHB,LYZ,MYB,MYBL1,MYC,NDRG1,PDGFA,PDGFC,PTEN,SERPINE1,SLC12A2,STIM1,TNF,TNFSF11,TP53,VCAM1,WNT4	1254 (13)
FOXM1	1.082	transcription regulator		1.198	1.36e-05	ACE2,ADAM17,AR,ATF2,AURKB,CCNA2,CCNB1,CCNB2,CCND1,CDC20,CDC25B,CDH1,CDKN1A,CSF1,CSN3,FLT1,FN1,FOXF1,GATA3,GLB1,HEY2,HSD11B2,IKBKB,IL1B,JUN,LAMA4,MAPK8,MYC,NFKB1,NFKB2,PDGFA,PECAM1,PTEN,RELA,SKP2,SNAI1,SOX2,SQSTM1,STAT3,TGFBR2,VCAN,VEGFB,VIM,XRCC1,ZEB1,ZEB2	1184 (11)
RELB	-0.856	transcription regulator		-0.512	1.51e-05	ABCC4,ACKR3,AHCYL2,AIRE,APOBEC3B,CACNA1E,CARMIL1,CCL11,CCL19,CCR1,CDC42BPB,CSF2,CXCL13,FCHSD2,FSCN1,FYB1,HSPG2,IFNB1,IGHG1,IGHM,IGSF3,IL1B,IL4,IL5,KLHL29,LILRB4,LTBR,MICAL3,MID2,MYO1B,NDRG1,NFKB2,NFKBIB,NOS2,PGLYRP1,PLCG1,POU2AF1,PPFIBP2,PPL,RHBDF1,RSU1,SELL,SEMA5A,STAT4,TBX21,TNF,TNFRSF1A,VWA8,WHRN	205 (3)
MED1	0.28	transcription regulator		0.618	2.37e-05	ACACB,ACLY,AGPAT2,ARID1A,AURKB,BCL6,BIRC5,CCN5,CCNB1,CCND1,CCNE1,CD79B,CDC20,CDK1,CDK2,CDK4,CEBPA,CFD,CYP24A1,CYP3A5,CYP7A1,DIO1,E2F1,ESRRB,FOXM1,GADD45A,GCK,GSTP1,HDAC7,HPRT1,IGFBP1,IL2RB,KLF13,KLF4,LEF1,MAD2L1,MB,MET,MYH7,MYOD1,RARB,SCD,SLC2A4,SOX2,TBX21,TET1,TFF1,TNNC1,TNNI1,TNNT1,TRPV6,UCP1
SQSTM1	0.183	transcription regulator		-0.089	2.91e-05	ABCC3,ABCC4,AOX1,CBR1,CD70,CITED2,CKAP4,CXCL2,CYP2A6 (includes others),EDN1,GCLC,HBEGF,HMOX1,IFNB1,IL15,IL15RA,IL18,IL1B,LEP,LHX2,NFE2L2,NNMT,NOS2,NQO1,PLAT,PLK2,RGCC,RSAD2,TNF,TSC22D1,UGDH,UGP2,USP12	834 (14)
ETS1	0.706	transcription regulator		-1.788	4.02e-05	BMP4,CCN2,CCR8,CD27,CDKN1A,CRTAM,EEF1D,FLT1,FOXP3,GZMK,ID2,IL10,IL12A,IL24,IL2RB,IL4,IL5,IL7R,ITGAE,ITGAM,JAK1,KLRG1,LAIR1,LCK,MYC,NCR1,NFIL3,NPR1,OPRD1,PRF1,PRIM2,RUNX2,SELL,SERPINB6,SERPINE1,SPP1,TBX21,TNF,ZAP70,ZEB2	507 (13)
MEF2D	-0.277	transcription regulator		-0.215	4.64e-05	ACTA1,BLK,CCN2,COL3A1,EGR2,FOS,FOSB,GCLC,GCLM,HDAC5,HDAC9,HMOX1,IRF4,JUN,JUND,KLF2,MYH7,NFE2L2,NQO1,NR4A1,SLC7A11,SOD1,SOD3,SYK,ZFP36
CEBPD	-1.232	transcription regulator		-0.901	4.82e-05	ADRB3,BCL2A1,BIRC5,CCND1,CEBPB,CLU,CTSV,CXCL3,FBXW7,FOS,HIF1A,IL10,MBP,MMP3,MPZ,NGF,NOX1,PTAFR,SLC5A12,TNF,TP53,UCP1	335 (6)
TAF4	-0.594	transcription regulator	Inhibited	-2.891	4.94e-05	ABL2,AREG,BCL2L1,BCL6,BDNF,CARMIL1,CCN2,CCND1,CDH1,CDH11,CLDN1,COL6A3,DCN,DLX2,EHF,ETS1,GAS1,GAS6,GREM1,GTF2A1,HBEGF,ID2,IL1RN,ITGA6,KLF4,KRT16,LORICRIN,LRRC15,LUM,MAFF,MAFK,MMP2,MMP3,MSX2,OLFML3,PDGFA,PDGFC,PTN,SOCS5,SPP1,TAF12,TAF13,TAOK2,TGFB3,TGM1,TGM3,THBS2,VEGFC,WWC1	339 (6)
HOXA10	-0.253	transcription regulator		-0.356	5.61e-05	ACTA1,ADM,ALPL,AQP1,ARL4A,ATP1A2,B3GALNT1,CA3,CDKN2B,CFD,CHERP,COL15A1,CTSV,CYP2F1,DBP,DKK1,FLT1,FN1,GAS6,GFI1,GJA1,HMGCR,ID1,IDH2,IGFBP3,KLF10,KLF9,LAMA2,LCN2,LEPR,ME1,MICOS10-NBL1/NBL1,MYLK,NCAM1,NDRG2,NR4A1,NUDT3,PCP4,PIGR,PIK3R1,PROS1,PTGER4,RBP1,REM1,SCD,TGFBR3,THBD,TNXB,TTC3,WNT4,XDH
IRF8	0.494	transcription regulator		-0.732	5.9e-05	AICDA,AKAP12,ASAH1,BAX,BCL2L1,BCL6,BCOR,CD40,CD86,CDKN1A,CPLX3,DAB2,DMPK,DRD5,FOS,GABRA3,GABRQ,GABRR2,GFAP,GNA15,HCRT,ICAM1,IDO1,IFIT3,IFNB1,IGSF9B,IL12A,IL15,IL1B,IL1RN,IL4,IL5,IRF4,IRF5,IRF7,IRF8,ISG15,ITPR3,JAK1,KCNJ5,KCNQ1,KLF4,LIF,MDM2,MET,MYC,MYOC,NF1,NFKB1,NPY2R,PCDH7,RIMS3,SOCS7,STAT1,STX11,STX2,STX3,STXBP2,TLR3,TNF,TP53,TREM2,TYROBP,ZEB2	958 (15)
HNF4A	0.537	transcription regulator		-1.911	6.4e-05	ABCB11,ACO1,ACOX2,ACOX3,ADGRB1,ALB,ANPEP,APOB,AQP1,AQP8,ARFGEF1,ARG1,ATP7A,ATP7B,B2M,BDH1,BMP7,C6,CALML4,CAT,CCNA2,CCNB1,CCND1,CCNE2,CDH1,CDK1,CDKN1A,CEACAM1,CIDEC,CLDN1,COX17,CPT1A,CSPG5,CTNNB1,CUL5,CXADR,CYP27A1,CYP3A5,CYP3A7,CYP7A1,DAAM1,DACH1,DSC2,EFNA1,EGR1,ELMO1,EPPK1,EPS8L3,EREG,F11R,FABP1,FETUB,FHL1,FHL3,FLNA,FLNB,FMO1,FMO3,FTH1,FZD6,GADD45B,GATA6,GJB1,GLCE,GPLD1,GPX1,GSN,GYG1,HBEGF,HIF1A…
ETV5	0.539	transcription regulator		-1.588	7.58e-05	AGER,AHNAK,C5AR1,CAV1,CAVIN1,CAVIN2,CD14,CDKN1A,CHSY1,CLIC5,CSF3,CYBB,DPYSL2,EGFL6,EMP2,ETV5,GCH1,IL9,IRF7,ITGA5,LAMP3,LCN2,LYN,LYZ,MAF,MET,MID1IP1,MLC1,MMP14,MYB,PLAUR,PMP22,QKI,RGS1,SAMHD1,SCARB1,SCD,SLC34A2,SOAT1,TIMP3,TINAGL1,TNFRSF1B
GLI2	-0.808	transcription regulator		0.986	8.17e-05	CBFA2T3,CCL11,CCL17,CCL24,CCND1,CCND2,CCR1,CCR4,CLEC7A,CSF3,CXCL2,CXCL3,CXCL6,CXCR2,GLI2,IL10,IL15,IL1B,IL4,KRT17,MMP3,MYOD1,NTN1,OVOL1,PAX2,PAX9,PTCH1,RCAN1,SOX9,SPP1,TAF1C,TFAP4,TNF
IKZF2	-0.444	transcription regulator		-0.209	9.61e-05	BATF,CD2,CD28,CD69,CSF2,GATA3,HLA-E,ICAM1,ICOS,IL10,IL1R1,IL4R,IL5,IRF4,IRF7,KLF7,KLRG1,LAG3,NR4A1,RUNX3,STAT4,TNFRSF9,TNFSF4

## Sheet: JASPAR
TFs predicted by UCSC were based on the JASPAR 2022
ARID3B
ARID5A
ASCL1
CDX1
CDX2
CDX4
CTCFL
DMRTA2
DMRTC2
E2F8
EGR1
EHF
ELF3
ELF5
ETV4
ETV6
FOXA1
FOXA2
FOXA3
FOXB1
FOXC1
FOXC2
FOXD1
FOXD2
FOXD3
FOXE1
FOXF1
FOXG1
FOXH1
FOXJ3
FOXK2
FOXL2
FOXO3
FOXP1
GABPA
GATA6
GLIS2
HES5
HES7
HOXA11
HOXB13
HOXD9
INSM1
IRF1
KLF11
KLF14
KLF15
KLF16
KLF2
KLF4
KLF5
KLF9
MAFA
MAZ
MEF2A
MEF2B
MEF2C
MEF2D
MEIS1
MEIS2
MZF1
NFAT5
NFATC1
NFATC3
NFIC
NKX2-2
NR1D1
NR1D2
NRF1
ONECUT1
ONECUT3
OSR1
PAX5
PBX2
RARA
RREB1
RUNX2
SP1
SP2
SP3
SP4
SP8
SP9
SPI1
SPIB
SREBF2
STAT2
STAT4
TCFL5
TFAP4
THAP1
TLXI
WT1
YY1
ZBTB14
ZFP42
ZFP57
ZIC1
ZIC3
ZIC4
ZIC5
ZKSCAN5
ZNF148
ZNF263
ZNF384
ZNF449
ZNF584

## Sheet: PROMO
Potential TFs predicted by PROMO 3.0
gene	score
MZF1	7
COE1	7
Elk1	5
p300	5
FACB	3
R2	6
FOXO3a	8
SRF	10
Xvent1	8
POU2F2 (Oct2.1)	8
Nkx21	7
ADR1	8
Spz1	7
VDR	4
Zic1	4
Zic2	3
MF3	5
Alfin1	7
Msx1	3
Zta	8
HOXA3	5
Vpr	8
Pax2a	7
CREMtau	7
CREMtau1	7
CREMtau2	7
Pax5	7
myogenin	7
HMG I(Y)	7
STAT4	6
cEts1	7
DEAF1	9
E2F	8
EIIaEA	7
Pax6	5
C/EBPbeta	8
C/EBPalpha	3
RFX1	9
HNF3beta	7
MYB2	5
AP2alphaA	6
COE2	9
MYBAS1	5
MEDEA (MED)	11
AP2alpha	9
AP2beta	12
cMyc	7
C/EBPalpha	3
C/EBPalpha	3
C/EBPalpha	3
C/EBPbeta	8
C/EBPbeta	8
C/EBP	6
NF1	5
NF1	5
E2F5	8
ZF5	3
ENKTF1	8
Adf1	8
LFA1	7
f(alpha)f(epsilon)	6
DREB1A	6
DBP	7
Smad3	10
Smad4	11
NFX3	8
RC2	6
ABI4	6
E2	6
Zic3	4
GAMYB	7
Pax9a	7
Pax9b	7
NF1	5
NF1	5
TGGCAbinding protein	7
LIM1	4
LBM1	12
NFI/CTF	8
E2F1	7
PEBP2alphaA1	10
HNF3	6
TAF	7
FOXN2	11
PU.1	9
BTEB3	9
PUR alpha	10
PUR beta	10
R1	12
Yi	10
NHP1	7
HBP1a(1)	8
HBP1a(c14)	8
TGA1a	6
DRF1.1	10
DRF1.3	10
WT1	11
CBF(2)	9
CUTL1	6
CP1A	13
AIRE	10
p53	7
NF1	5
StuAp	8
WT1 I KTS	10
WT1 KTS	10
Sp1	9
Sp1	9
RP58	11
RF2a	10
MCB1	9
MCB2	9
TAg	9
GAL4	8
Pax5	7
Mad	12
USF1	7
WT1 I	7
NF1 (like proteins)	8
E47	7
CP2	8
AP1	7
CPC1	9
GCN4	11
YY1	7
YY1	7
Arnt	9
USF1	7
AhR	8
LyF1	9
HELIOS	6
Pbx1b	11
ETF	9
HES1	7
EmBP1a	10
EmBP1a	10
AhR	8
AhR:Arnt	9
CF1	11
E2F	8
HBP1a	11
GAGA factor	6
USF2	6
cFos	8
RARgamma	8
Pax2	7
USF	9
PacC	13
STAT5A	4
PEA3	8
cEts1	7
cEts1 68	10
cEts2	8
PU.1	9
Elk1	5
Cutl1	6
AGL3	6
POU1F1a	5
C/EBPdelta	3
unc86	5
Pax4a	6
BRC Z2	5
POU3F2	7
TBP	8
TBP	8
TMF	7
Ncx	3
Eve	9
Cdx1	4
NFAT4	8
HNF3beta	7
DEF:GLO:SQUA	7
NFkappaB1	12
AP1	7
Nkx21	7
WIZZ	11
IRF1	9
DEF:GLO	8
IRF3	7
MNB1a	6
NFAT1	9
SPF1	7
Dl	9
TCF1(P)	10
PBF	8
Srydelta	13
IPF1	10
FXR	11
USF2b	8
cJun	6
JunB	6
cFos	8
cJun	6
cJun	6
JunD	7
cFos	8
ATF3	8
CREMalpha	12
T3Rbeta1	11
POU3F1	7
Croc	10
Nkx62	8
FOXA4a	11
HNF3alpha	10
MEF2DAB	12
aMEF2	13
HOXD8	7
HOXD8	7
POU1F1b	8
POU1F1c	8
GABF	7
LCRF1	6
HNF1B	8
S8	7
Ubx	6
Crx	6
Cart1	5
FOXM1	11
HNF1C	9
POU4F1(l)	10
GATA2	8
HOXA4	9
ATHB1	11
Hb	7
CIZ61	10
HOX11	7
MIF1	13
FOXI1	13
TRM1	8
COE3	13
XPF1	9
Tll	6
Antp	6
Prd	7
POU6F1	11
B factor	8
TFIID	8
NBF	9
NBF	9
ERR1	11
T3Ralpha	12
T3Rbeta2	9
ARP1	9
E74A	10
Elf1	9
GABPalpha	12
NRF2	11
GABP	12
NFAT2	9
FOXP3	9
NFAT1	9
NFAT1	9
cEts2	8
MED8	9
STAT1beta	10
GATA6	13
C/EBPbeta(p20)	8
POU2F1	8
POU2F1a	8
POU5F1	8
POU2F2C	8
POU2F2	8
POU2F1	8
POU2F2B	12
POU2F2	8
POU2F2	8
octamerbinding factor	11
POU2F2 (Oct2.1)	8
POU2F2 (Oct2.3)	11
POU2F2 (Oct2.4)	11
POU2F2 (Oct2.6)	11
POU2F2 (Oct2.1)	8
BRC Z1	12
SRY	7
cMyb	9
cMyb	9
vMyb/vEts	12
AGP1	12
DSXF	7
DSXM	7
HNF3	6
FOXJ1	13
TCF1A	9
LEF1	8
TCF4E	7
TSAP	10
Elf1	9
En1	6
PR B	7
PR A	7
Sox2	7
GRalpha	8
GRbeta	8
FOXD3	11
FOXD3	11
HNF3beta	7
GATA1	7
GATA1	7
GATA3	8
STE12	8
Pax8	6
HNF1A	8
AP3:PI	11
MBF1	11
HOXD9	10
HOXD10	10
HOXD9	10
HOXD9	10
HOXD10	10
HOXD10	10
GT1	8
Pax6	5
FOXO1	11
GT1b	11
Hlf	9
CBF1	8
RITA1	8
Opaque2	9
Stra13	11
CCBF	8
SWI4	8
SWI6	8
E2F+E4	13
E12	9
SIP4	12
Myf3	8
MyoD	8
MyoD	8
ALF1B	8
CAT8	12
INSAF	8
NFInsE2	11
NFInsE3	11
Tal1	11
Tal1	11
HBP1	8
Tal1	11
AREB6	8
T3Ralpha	12
ERbeta	9
RARbeta	8
PPARalpha	7
ERalpha	8
MCBF	9
EBF	11
AP3 (2)	7
MATalpha2	6
YY1	7
DP1	10
E2F1:DP1	9
E2F1	7
DTF1	11
GCM	9
GCMa	9
GCMa	9
GCMb	9
NIT2	8
HSF1 (long)	8
HSF1 (short)	8
dri	11
POU1F1	10
BRC Z3	10
STAT3	12
NF1	5
E2F	8
SF1	9
PPARgamma:RXRalpha	12
Nrf2:MafK	7
NFE4	10
NERF1a	12
R	9
AP1	7
WRKY2	12
IRF7A	11
ROX1	10
NFAT4	8
NFAT3	10
C/EBPgamma	8
STAT5B	13
ABF1	6
MyoD	8
TFIII	11
TFIIB	8
MAC1	7
AP2	10
AP1	7
AR	7
YY1	7
HNF3alpha	10
HNF3beta	7
LIP15	10
cMyc	7
NMyc	6
CPRF2	9
CPRF3	10
OCSBF1	10
cMyc	7
TAF1	10
HTF	9
Max	11
NFkappaB	10
RelA	10
AP3	9
NFY	8
NFY	8
Pu box binding factor	10
PDR3	12
LVbbinding factor	7
GATA1	7
GATA1	7
Evi1	13
GR	7
Pbx1a	12
PTF1beta	10
PTF1	11
LEF1	8
PEA3	8
BRC Z4	13
GATA2	8
MIG1	11
Sp3	11
DBP	7
HNF6	11
RARbeta:RXRalpha	12
PDR1	13
UME6	11
HIF1	9
45261	#N/A
PHO4	12
Clock:Bmal1	12
GCF	11
NFmuNR	11
GBF	11
CACbinding protein	8
E12	9
RARbeta2	12
C/EBPgamma	8
Sox13	8
ANT	11
Pbx1b	11
45262	#N/A
GCR1	11
Fli1	13
ELF1	9
E2F2	13
MAZ	11
STAT6	9
E2F1	7
POU2F1	8
SUT1	10
MEF1	10
Sp3	11
BTEB4	9
USF2	6
Zeste	7
Zeste	7
XBP1	10
TGIF	8
MafG	5
TF68	10
HNF3gamma	10
EFII	11
OctB1	8
POU2F2B	12
POU2F1	8
POU2F2B	12
POU5F1 (Oct5)	9
POU2F1	8
POU3F1	7
POU2F1b	11
POU2F1c	11
T3Ralpha1	11
Nkx31	12
Dfd	13
LVc	5
Olf1	13
GKLF	13
mec3	9
Lhx3a	13
TCF2	10
cEts1 54	6
Sp1	9
GT1	8
CDX2	12
E4F1	9
NRF1	12
TRAB1	12
ABF1	6
RelA	10
cRel	10
Sp1	9
Sp1	9
Sp1	9
Sp3	11
HNF4alpha	12
Nkx25	9
CArG boxbinding protein	10
Gt	11

## Sheet: GTRD
Potential TFs predicted by GTRD v23.01
SAP130
SMARCB1
CEBPB
SMAD3
INTS3
ESR2
STAG2
ME1
BPTF
CXXC4
PRDM11
PRDM10
FXR2
RAD21
ZEB1
TRIM22
MGA
PEX2
SIRT1
PIAS1
AGO2
TBX5
ZBTB2
PBX3
PBX2
PTBP1
PBX1
PRDM6
MNT
NFIA
NFKB1
STAT2
RUNX2
AGO1
LEO1
RING1
BRD4
T-Cell
BHLHE40
CREM
HDAC2
EHF
ZBTB7A
RBPJ
HOXB8
UBTF
INTS12
EZH2
TP53BP1
MEIS2
ZBTB6
BRCA1
EHMT2
RYBP
TFAP2C
ZNF629
CHD8
ZBTB26
GABPA
GABPB1
FOXA2
NR3C1
KDM5B
TEAD1
BRD9
RCOR1
SOX17
ZNF574
KDM7A
LARP7
FOSL2
IRF2
KLF15
TCF4
SUZ12
ZBTB33
ARNTL
EP300
RBFOX2
ZNF83
ZNF449
SETDB1
SFPQ
BRD2
E2F8
CRTC2
CTCFL
SMARCA4
BMI1
ZNF263
SIN3A
CBFA2T3
PTEN
RBBP5
BRD3
KLF4
YY1
ZNF639
JUN
CENPA
p65
DUX4
PPARG
SMARCC1
ZNF770
KMT2B
XRCC5
HSF1
CUX1
ZNF395
MBTPS2
GATA6
MEIS3P1
GTF2F1
MITF
NEUROG2
UPF1
SRSF7
SP1
SIX2
REST
NCOA1
TAF7
IRF4
RLF
NCOR1
RARG
NOTCH1
SMAD2
SUMO2
ETV4
HES1
SMAD1
FUS
STAG1
HIRA
PHF8
NCOA3
PITX3
SKI
ZNF623
ZNF217
CDKN1B
CHD7
TEAD4
USP7
WDR5
ZFHX2
TARDBP
PBX4
AHR
NRF1
PADI2
HOXA9
ZNF335
HIF1A
HNRNPK
EN1
RBM39
ZNF35
ZNF652
GRHL3
MBL2
SUPT6H
FLI1
HNF1B
CBX3
EOMES
LMNA
INTS13
ZFP64
PCBP1
VDR
ONECUT2
ELF3
EP400
EMSY
ZSCAN5A
ARID4B
EED
YAP1
ZNF341
EGR3
RXRA
GATAD2B
RUNX1
CREBBP
FIP1L1
MBD3
CTBP2
HDAC1
ELF1
CBX6
SRF
RELA
DPF2
APOBEC3B
MLLT1
MECOM
HMG20A
FOXK2
NEUROD1
ETS1
LYL1
ZBTB16
RAD51
EBF3
ZNF600
GATA4
SP140
MLXIP
NKX2-1
ZBTB17
RAG2
FOXP1
CDK2
TCF7L1
NFE2
SS18
TAF1
SMC1A
IRF1
ZNF189
HOXA5
SUPT5H
CREB1
CLOCK
OSR2
BRD1
TFAP2A
NCAPH2
NELFE
ESR1
JARID2
PGR
RB1
HOXB13
JUND
ATF7
ZSCAN4
TAL1
PATZ1
HAND2
PHOX2B
SPDEF
GTF3C2
MYOG
MEIS1
MYOD1
CAT
SRSF3
ELL2
RUNX1T1
MBD4
WT1
ZFP91
NFIC
MEF2B
RORC
SP2
MAX
CHD2
CHD1
SREBF2
FOXO1
STAT5B
KMT2A
ARID2
BCL3
RNF2
INTS11
INSR
TP53
MYF5
SPIB
TRPS1
NKX2-5
ZNF317
MXI1
SPI1
LDB1
ZHX2
HNRNPC
PRMT1
PAX2
MYC
SOX9
IVNS1ABP
FOS
HNRNPLL
ZNF467
SOX2
ZNF257
ASCL1
POU5F1
RBM25
CDX2
E2F4
ZNF143
KLF6
MED12
EGR2
ZSCAN22
ZBTB48
NR2F2
AFF1
NANOG
AFF4
GFI1
CDK8
PALB2
STAT3
PLAG1
TAF15
CNOT3
ATF3
E2F7
CDK9
KDM4A
BRD7
DCP1A
TP63
ARNT
PDX1
HIF3A
TCF3
CBFA2T2
ASCL2
NFIB
SAFB
TCF21
KDM5D
MYB
KDM2B
ZNF148
ARID3B
ERG
CRY1
OTX2
ZNF384
ZNF423
GATA2
TRIM28
MAPK14
VEZF1
NCOR2
SP5
PAX5
TLE3
GATA3
MAZ
PKNOX1
TRIM24
E2F6
AR
RARA
GLIS1
T
HEY1
GATA1
FEZF1
TCF7L2
SMAD5
POU2F1
SAP30
MAF
TFAP4
CTCF
FANCD2
CEBPD
ZIC5
CEBPA
FOXM1
SNAI2
E2F1
ZNF24
STAT1
JUNB
STAT5A
KLF9
KLF5
KDM4C
FOXA1
TCF12
ORC2
ZFX
HDAC3
L3MBTL2
PARP1
IKZF1
MTA2
NELFA
ZBTB14
DOT1L
MYCN
HDAC6
USF2
PRDM1
JMJD6
BCL6
USF1
ERCC6
NFATC1
RFX1
TBX2
SMC3
NFYA
PMEPA1
HNF4G
CBX2
ARID1B
GCM2
ETV5
ATF7IP
KDM1A
GATAD2A
TBP
SOX4

## Sheet: Animal TFDB4.0
Potential TFs predicted by Animal TFDB 4.0
TF	Source	Query	Start	Stop	Strand	Score	Pvalue	Qvalue	Mached Sequence
ZNF263	hTFtarget	promoter_sequence_human_AS1_X	2782	2802	-	25.0816	5.22e-10	2.86e-06	GGAGGAGCAGGAGAAGGAGGG
KLF15	hTFtarget	promoter_sequence_human_AS1_X	430	444	+	20.6837	2.3e-08	0.000125	CCCCCACCCCGCCCC
VEZF1	hTFtarget	promoter_sequence_human_AS1_X	2781	2802	-	20.3889	2.98e-08	0.000149	GGAGGAGCAGGAGAAGGAGGGA
WT1	hTFtarget	promoter_sequence_human_AS1_X	2790	2809	-	20.9091	4.72e-08	0.000214	AAGAGAAGGAGGAGCAGGAG
SP1	hTFtarget	promoter_sequence_human_AS1_X	430	444	+	19.551	5.65e-08	0.000306	CCCCCACCCCGCCCC
SP3	hTFtarget	promoter_sequence_human_AS1_X	430	449	-	19.5321	6.47e-08	0.000324	AAGTGGGGGCGGGGTGGGGG
MAZ	hTFtarget	promoter_sequence_human_AS1_X	2784	2805	-	19.8873	7.43e-08	0.000371	GAAGGAGGAGCAGGAGAAGGAG
EGR1	hTFtarget	promoter_sequence_human_AS1_X	429	448	+	20.1633	9.15e-08	0.000487	CCCCCCACCCCGCCCCCACT
FOXP1	hTFtarget	promoter_sequence_human_AS1_X	2017	2046	-	19.604	1.51e-07	0.000873	TTGTTTGCAAAAGTTTCGCATCAAAAACAA
E2F2	hTFtarget	promoter_sequence_human_AS1_X	2708	2718	+	18.1837	1.53e-07	0.000766	CGGGCGCGCGC
SPI1	hTFtarget	promoter_sequence_human_AS1_X	2244	2260	+	19.0909	1.66e-07	0.000915	AAGAGGAGGAAGTGGAG
SP2	hTFtarget	promoter_sequence_human_AS1_X	429	450	-	18.6667	2.3e-07	0.0011	AAAGTGGGGGCGGGGTGGGGGG
SPDEF	hTFtarget	promoter_sequence_human_AS1_X	2062	2077	+	19.1515	2.35e-07	0.00135	ACAGAAAAACGTATCC
KLF4	hTFtarget	promoter_sequence_human_AS1_X	429	440	+	16.8545	2.49e-07	0.00137	CCCCCCACCCCG
KLF6	hTFtarget	promoter_sequence_human_AS1_X	429	447	-	17.7273	2.86e-07	0.00157	GTGGGGGCGGGGTGGGGGG
KLF1	hTFtarget	promoter_sequence_human_AS1_X	430	444	+	17.9286	2.89e-07	0.00159	CCCCCACCCCGCCCC
ELF5	hTFtarget	promoter_sequence_human_AS1_X	2246	2257	+	17.051	2.96e-07	0.00166	GAGGAGGAAGTG
ERG	hTFtarget	promoter_sequence_human_AS1_X	2246	2258	+	16.7576	3.41e-07	0.00182	GAGGAGGAAGTGG
FOXG1	hTFtarget	promoter_sequence_human_AS1_X	2516	2526	-	13.899	3.73e-07	0.00109	CACGCACACAC
SPIB	hTFtarget	promoter_sequence_human_AS1_X	2245	2260	-	17.9187	3.96e-07	0.00218	CTCCACTTCCTCCTCT
ELF3	hTFtarget	promoter_sequence_human_AS1_X	2247	2260	-	16.6286	4.84e-07	0.0027	CTCCACTTCCTCCT
ZNF350	hTFtarget	promoter_sequence_human_AS1_X	2197	2217	-	16.7946	5.17e-07	0.00292	CGTCTCTTTTTTTCCCCATCT
EGR2	hTFtarget	promoter_sequence_human_AS1_X	436	453	-	17.2177	5.62e-07	0.00305	AGAAAAGTGGGGGCGGGG
PATZ1	hTFtarget	promoter_sequence_human_AS1_X	2783	2804	-	17.1944	5.79e-07	0.00176	AAGGAGGAGCAGGAGAAGGAGG
CTCF	hTFtarget	promoter_sequence_human_AS1_X	1095	1111	-	15.4296	6.14e-07	0.00321	CCGGAAGGCGCCCCCTT
ZNF384	hTFtarget	promoter_sequence_human_AS1_X	1907	1928	+	15.8713	6.63e-07	0.00193	TTTTTTAAAAAAGTGGAAAAAA
ELF1	hTFtarget	promoter_sequence_human_AS1_X	2246	2257	+	15.8469	7e-07	0.00394	GAGGAGGAAGTG
ETS1	hTFtarget	promoter_sequence_human_AS1_X	2246	2258	+	16.4091	7.28e-07	0.00401	GAGGAGGAAGTGG
ZNF281	hTFtarget	promoter_sequence_human_AS1_X	434	445	-	18.1011	7.31e-07	0.00341	GGGGGCGGGGTG
ZBTB17	hTFtarget	promoter_sequence_human_AS1_X	2787	2805	-	16.6306	7.61e-07	0.00254	GAAGGAGGAGCAGGAGAAG
KLF13	hTFtarget	promoter_sequence_human_AS1_X	434	446	+	17.051	8.64e-07	0.00484	CACCCCGCCCCCA
NFATC2	hTFtarget	promoter_sequence_human_AS1_X	2110	2127	+	16.4286	1.03e-06	0.00318	AGTTCCAAAAGTGGAAAT
NFATC1	hTFtarget	promoter_sequence_human_AS1_X	2110	2127	-	16.6531	1.07e-06	0.00351	ATTTCCACTTTTGGAACT
ZIC1	hTFtarget	promoter_sequence_human_AS1_X	2859	2873	+	15.8776	1.11e-06	0.00623	CACCCCCTGCGGATC
BCL11A	hTFtarget	promoter_sequence_human_AS1_X	2309	2318	+	11.3265	1.12e-06	0.00605	CTCCGGCCAA
HOXA9	hTFtarget	promoter_sequence_human_AS1_X	585	595	-	15.4066	1.12e-06	0.00656	ATGATTTATTG
SP4	hTFtarget	promoter_sequence_human_AS1_X	432	446	+	16.5102	1.16e-06	0.00635	CCCACCCCGCCCCCA
E2F1	hTFtarget	promoter_sequence_human_AS1_X	2706	2720	+	16.1837	1.19e-06	0.0059	GGCGGGCGCGCGCTG
ETS2	hTFtarget	promoter_sequence_human_AS1_X	1567	1579	+	13.7424	1.4e-06	0.00776	GAGGGGAAGAAGG
ZBTB14	hTFtarget	promoter_sequence_human_AS1_X	2710	2718	-	16.6735	1.5e-06	0.00764	GCGCGCGCC
FOXK1	hTFtarget	promoter_sequence_human_AS1_X	1370	1379	-	13.17	1.64e-06	0.00939	TGTTTACTTT
FOXA1	hTFtarget	promoter_sequence_human_AS1_X	1370	1379	+	15.8198	1.64e-06	0.00957	AAAGTAAACA
ZKSCAN1	hTFtarget	promoter_sequence_human_AS1_X	1891	1909	-	16.0758	1.72e-06	0.00949	AAATGCACTACTGTGTGCT
IRF3	hTFtarget	promoter_sequence_human_AS1_X	444	463	-	15.8203	1.85e-06	0.00432	AAGAAGAAAAAGAAAAGTGG
MEIS2	hTFtarget	promoter_sequence_human_AS1_X	583	597	-	15.4206	1.87e-06	0.0109	AAATGATTTATTGCA
MEF2A	hTFtarget	promoter_sequence_human_AS1_X	211	225	+	15.2655	2.08e-06	0.012	AACTAAAAATAAATA
EHF	hTFtarget	promoter_sequence_human_AS1_X	2245	2259	-	15.5203	2.08e-06	0.0117	TCCACTTCCTCCTCT
FOXC2	hTFtarget	promoter_sequence_human_AS1_X	1370	1381	+	14.6238	2.09e-06	0.0121	AAAGTAAACATT
KLF8	hTFtarget	promoter_sequence_human_AS1_X	2859	2867	-	16.0163	2.23e-06	0.0123	CAGGGGGTG
KLF5	hTFtarget	promoter_sequence_human_AS1_X	431	444	-	15.6818	2.35e-06	0.0132	GGGGCGGGGTGGGG
MAFA	hTFtarget	promoter_sequence_human_AS1_X	2651	2665	+	15.187	2.45e-06	0.00813	CTGCTGAGGCGGCGC
REST	hTFtarget	promoter_sequence_human_AS1_X	1679	1693	+	14.8367	2.59e-06	0.0144	AGTCCCTGGTGCTGT
SALL4	hTFtarget	promoter_sequence_human_AS1_X	432	441	-	14.6939	2.75e-06	0.0153	GCGGGGTGGG
RARA	hTFtarget	promoter_sequence_human_AS1_X	2248	2267	+	15.3636	2.81e-06	0.0158	GGAGGAAGTGGAGTTCAGTG
TCF4	hTFtarget	promoter_sequence_human_AS1_X	2348	2357	+	14.4909	2.84e-06	0.016	GGCAGCTGGC
ZIC3	hTFtarget	promoter_sequence_human_AS1_X	2859	2873	+	15.1143	2.86e-06	0.00975	CACCCCCTGCGGATC
MYOD1	hTFtarget	promoter_sequence_human_AS1_X	2347	2358	+	14.9082	3.02e-06	0.0164	TGGCAGCTGGCG
ZNF148	hTFtarget	promoter_sequence_human_AS1_X	434	445	+	15.5306	3.04e-06	0.00847	CACCCCGCCCCC
MAFK	hTFtarget	promoter_sequence_human_AS1_X	1078	1090	+	15.398	3.22e-06	0.0186	TGATAGGTCAGCA
FLI1	hTFtarget	promoter_sequence_human_AS1_X	2248	2258	+	15.2545	3.26e-06	0.0185	GGAGGAAGTGG
ELF2	hTFtarget	promoter_sequence_human_AS1_X	2246	2258	+	15.0303	3.33e-06	0.0182	GAGGAGGAAGTGG
THAP1	hTFtarget	promoter_sequence_human_AS1_X	2395	2416	+	14.9155	3.42e-06	0.0161	GGCCGCCGAGGCTGACCTGGGC
SREBF2	hTFtarget	promoter_sequence_human_AS1_X	1422	1434	+	13.6273	3.52e-06	0.0191	TGGTGGGGTGAAG
MAF	hTFtarget	promoter_sequence_human_AS1_X	2651	2665	+	14.9633	3.55e-06	0.0105	CTGCTGAGGCGGCGC
TFAP4	hTFtarget	promoter_sequence_human_AS1_X	619	628	-	13.156	3.67e-06	0.0209	AACCAGCTGG
ELF4	hTFtarget	promoter_sequence_human_AS1_X	2246	2257	+	14.7959	4.27e-06	0.0244	GAGGAGGAAGTG
PBX2	hTFtarget	promoter_sequence_human_AS1_X	584	596	+	14.7874	4.33e-06	0.0252	GCAATAAATCATT
MEF2D	hTFtarget	promoter_sequence_human_AS1_X	212	223	+	14.6909	4.49e-06	0.0261	ACTAAAAATAAA
ZBTB6	hTFtarget	promoter_sequence_human_AS1_X	2770	2784	+	14.7551	4.53e-06	0.0253	CAGCCTCCAGCTCCC
NFYA	hTFtarget	promoter_sequence_human_AS1_X	372	385	+	14.9394	4.6e-06	0.0268	GCAACCAATGAAAA
KLF11	hTFtarget	promoter_sequence_human_AS1_X	2554	2575	-	11.1735	4.61e-06	0.0248	GGCTCGCCCCCAGCGCGCGCAC
FOXJ3	hTFtarget	promoter_sequence_human_AS1_X	2011	2023	+	15.2727	4.69e-06	0.0251	TTGTTGTTGTTTT
PAX6	hTFtarget	promoter_sequence_human_AS1_X	2135	2147	-	11.099	4.74e-06	0.0246	TCTGCCCGTCCCG
FOXO3	hTFtarget	promoter_sequence_human_AS1_X	427	437	+	13.7551	4.76e-06	0.0266	TTCCCCCCACC
ZBTB7A	hTFtarget	promoter_sequence_human_AS1_X	2364	2378	-	14.6633	5.1e-06	0.0278	CGGCGCCCCTCCCGT
EGR3	hTFtarget	promoter_sequence_human_AS1_X	439	447	+	15.0918	5.17e-06	0.0284	CGCCCCCAC
ETV7	hTFtarget	promoter_sequence_human_AS1_X	2247	2257	+	14.2885	5.26e-06	0.0306	AGGAGGAAGTG
PTF1A	hTFtarget	promoter_sequence_human_AS1_X	2473	2490	-	14.5182	5.42e-06	0.0174	GCTGCTGCTCCTGCTCTC
IRF1	hTFtarget	promoter_sequence_human_AS1_X	518	537	-	14.3636	5.43e-06	0.0305	AAAGAAAAAAAAGAAAGAAA
CTCFL	hTFtarget	promoter_sequence_human_AS1_X	1091	1105	-	14.1837	5.46e-06	0.0288	GGCGCCCCCTTTCCG
MAFF	hTFtarget	promoter_sequence_human_AS1_X	2651	2665	+	14.2143	5.72e-06	0.0233	CTGCTGAGGCGGCGC
FOXC1	hTFtarget	promoter_sequence_human_AS1_X	1370	1380	+	14.1	5.72e-06	0.0332	AAAGTAAACAT
ASCL1	hTFtarget	promoter_sequence_human_AS1_X	2346	2358	+	15.0092	5.78e-06	0.0313	CTGGCAGCTGGCG
THRA	hTFtarget	promoter_sequence_human_AS1_X	2406	2422	-	13.5542	5.79e-06	0.0331	ATTTCAGCCCAGGTCAG
MEF2C	hTFtarget	promoter_sequence_human_AS1_X	210	224	+	14.5424	6.04e-06	0.0351	AAACTAAAAATAAAT
RARG	hTFtarget	promoter_sequence_human_AS1_X	2326	2341	+	7.43878	6.17e-06	0.0359	GAGATGAAAAGGTCCC
RFX5	hTFtarget	promoter_sequence_human_AS1_X	2729	2747	+	14.0101	6.26e-06	0.0364	GGTTACTCCACGTTGCTGC
MXI1	hTFtarget	promoter_sequence_human_AS1_X	2512	2526	+	14.0909	6.28e-06	0.0343	ACACGTGTGTGCGTG
MAFG	hTFtarget	promoter_sequence_human_AS1_X	2652	2664	-	14.3211	6.29e-06	0.0362	CGCCGCCTCAGCA
FOXA2	hTFtarget	promoter_sequence_human_AS1_X	1371	1381	+	13.6549	6.48e-06	0.0378	AAGTAAACATT
VSX2	hTFtarget	promoter_sequence_human_AS1_X	2424	2435	+	10.7184	6.49e-06	0.0378	TATATATTTAAA
AR	hTFtarget	promoter_sequence_human_AS1_X	562	576	-	14.5769	6.54e-06	0.0371	GGGAACAGACAGTGT
KLF9	hTFtarget	promoter_sequence_human_AS1_X	2537	2552	-	14.0813	7.29e-06	0.00754	CGCACACACACACACA
TFAP2C	hTFtarget	promoter_sequence_human_AS1_X	2631	2641	-	10.8699	7.34e-06	0.0387	CCCCTGCGGCA
ZBTB33	hTFtarget	promoter_sequence_human_AS1_X	1460	1474	-	14.3485	7.41e-06	0.0413	CTCTCGCGGTTCCCG
PAX5	hTFtarget	promoter_sequence_human_AS1_X	1852	1861	+	12.9931	7.68e-06	0.0399	AGCGCGACCG
NR2C2	hTFtarget	promoter_sequence_human_AS1_X	1705	1719	+	13.6531	7.73e-06	0.0432	ATCACCTCCGGGGGG
STAT2	hTFtarget	promoter_sequence_human_AS1_X	1291	1309	+	13.8182	8.25e-06	0.0274	AGGGAAGAGAAAAAGAGAA
INSM1	hTFtarget	promoter_sequence_human_AS1_X	1333	1344	+	12.5816	8.41e-06	0.0478	TGTTAGGGGGAA
RUNX3	hTFtarget	promoter_sequence_human_AS1_X	2630	2647	+	13.3394	8.57e-06	0.0469	GTGCCGCAGGGGCCGCAG
FOXI1	hTFtarget	promoter_sequence_human_AS1_X	828	839	+	14.102	8.85e-06	0.0516	AACGTGAACAAA
FOXH1	hTFtarget	promoter_sequence_human_AS1_X	403	413	+	14.4808	8.86e-06	0.0517	TGGAATACACA
RXRA	hTFtarget	promoter_sequence_human_AS1_X	343	362	+	13.4274	8.91e-06	0.0474	AGGGCATGGAAAGGGGAGGA
NR1D1	hTFtarget	promoter_sequence_human_AS1_X	2254	2273	+	11.2755	9.12e-06	0.0531	AGTGGAGTTCAGTGTGTCAG
FOXA3	hTFtarget	promoter_sequence_human_AS1_X	1371	1381	+	13.269	9.67e-06	0.0564	AAGTAAACATT
IRF4	hTFtarget	promoter_sequence_human_AS1_X	1335	1352	+	13.5051	9.71e-06	0.0533	TTAGGGGGAAGGGAAAGA
ESRRG	hTFtarget	promoter_sequence_human_AS1_X	2407	2423	-	8.84694	9.86e-06	0.0573	AATTTCAGCCCAGGTCA
ETV2	hTFtarget	promoter_sequence_human_AS1_X	2244	2259	+	13.9714	9.92e-06	0.0553	AAGAGGAGGAAGTGGA
POU6F1	hTFtarget	promoter_sequence_human_AS1_X	2191	2204	+	12.6238	9.98e-06	0.0582	GCAATGAGATGGGG
NFATC3	hTFtarget	promoter_sequence_human_AS1_X	1918	1927	-	12.0909	1e-05	0.0578	TTTTTCCACT
PHOX2B	hTFtarget	promoter_sequence_human_AS1_X	24	36	+	11.4455	1e-05	0.0585	TGCCATAATTACA
EGR4	hTFtarget	promoter_sequence_human_AS1_X	437	449	+	13.449	1.03e-05	0.0567	CCCGCCCCCACTT
RREB1	hTFtarget	promoter_sequence_human_AS1_X	2529	2548	-	9.51376	1.04e-05	0.0182	CACACACACACACACACACA
GABPA	hTFtarget	promoter_sequence_human_AS1_X	2246	2259	-	13.6143	1.06e-05	0.0593	TCCACTTCCTCCTC
LYL1	hTFtarget	promoter_sequence_human_AS1_X	1067	1080	-	12.1642	1.06e-05	0.0343	TCAGCTGGTTCCCC
FOXJ2	hTFtarget	promoter_sequence_human_AS1_X	2012	2024	-	13.3571	1.07e-05	0.0591	AAAAACAACAACA
PBX3	hTFtarget	promoter_sequence_human_AS1_X	1167	1181	+	13.3061	1.09e-05	0.0588	CCACGCCAATCGGAG
RELA	hTFtarget	promoter_sequence_human_AS1_X	1700	1710	-	13.949	1.09e-05	0.0614	GGTGATTTCCA
HOXB7	hTFtarget	promoter_sequence_human_AS1_X	2423	2432	+	12.6634	1.13e-05	0.0659	TTATATATTT
PAX2	hTFtarget	promoter_sequence_human_AS1_X	2719	2736	+	12.3776	1.16e-05	0.0641	TGACCCGCTTGGTTACTC
PRDM1	hTFtarget	promoter_sequence_human_AS1_X	895	909	-	12.4592	1.19e-05	0.0672	CCACGTTCCCTTTTC
MYB	hTFtarget	promoter_sequence_human_AS1_X	2345	2356	+	12.7273	1.21e-05	0.0696	GCTGGCAGCTGG
ZNF250	hTFtarget	promoter_sequence_human_AS1_X	1900	1914	+	12.9583	1.21e-05	0.0704	TAGTGCATTTTTTAA
ESRRA	hTFtarget	promoter_sequence_human_AS1_X	2708	2726	-	13.3367	1.23e-05	0.07	GCGGGTCAGCGCGCGCCCG
BACH1	hTFtarget	promoter_sequence_human_AS1_X	2652	2664	+	13.3776	1.27e-05	0.0662	TGCTGAGGCGGCG
NHLH1	hTFtarget	promoter_sequence_human_AS1_X	2639	2656	-	11.7653	1.3e-05	0.0724	CAGCAGCCTCTGCGGCCC
ZFP42	hTFtarget	promoter_sequence_human_AS1_X	276	290	-	12.6327	1.31e-05	0.0764	ATATAGCCATCTTGG
ETV4	hTFtarget	promoter_sequence_human_AS1_X	722	731	+	13.7308	1.33e-05	0.0472	GCAGGAAGCC
RUNX2	hTFtarget	promoter_sequence_human_AS1_X	2630	2647	+	12.4592	1.34e-05	0.0735	GTGCCGCAGGGGCCGCAG
YY1	hTFtarget	promoter_sequence_human_AS1_X	277	288	+	13.5962	1.36e-05	0.0793	CAAGATGGCTAT
TFAP2A	hTFtarget	promoter_sequence_human_AS1_X	2631	2643	-	13.6429	1.38e-05	0.0693	GGCCCCTGCGGCA
RUNX1	hTFtarget	promoter_sequence_human_AS1_X	1414	1425	-	10.8165	1.38e-05	0.0458	ACCACCTCCTTT
MZF1	hTFtarget	promoter_sequence_human_AS1_X	1566	1578	+	12.8939	1.4e-05	0.0655	GGAGGGGAAGAAG
ASCL2	hTFtarget	promoter_sequence_human_AS1_X	2348	2357	+	13.051	1.46e-05	0.0439	GGCAGCTGGC
FOXM1	hTFtarget	promoter_sequence_human_AS1_X	1368	1379	-	12.6866	1.46e-05	0.0847	TGTTTACTTTCT
SIX5	hTFtarget	promoter_sequence_human_AS1_X	864	871	+	13.2	1.47e-05	0.084	GGAGTTGT
MEIS1	hTFtarget	promoter_sequence_human_AS1_X	584	596	+	13.1707	1.48e-05	0.0861	GCAATAAATCATT
NEUROD1	hTFtarget	promoter_sequence_human_AS1_X	2348	2357	+	13.9394	1.49e-05	0.0482	GGCAGCTGGC
HINFP	hTFtarget	promoter_sequence_human_AS1_X	2626	2645	-	-1.94898	1.5e-05	0.0585	GCGGCCCCTGCGGCACCCGA
CDX2	hTFtarget	promoter_sequence_human_AS1_X	582	593	+	13.5952	1.5e-05	0.0876	CTGCAATAAATC
NFYB	hTFtarget	promoter_sequence_human_AS1_X	373	385	+	13.541	1.52e-05	0.0815	CAACCAATGAAAA
RXRB	hTFtarget	promoter_sequence_human_AS1_X	185	194	+	12.6484	1.53e-05	0.0879	GCAGGTCACA
NFKB2	hTFtarget	promoter_sequence_human_AS1_X	1717	1727	-	13.3333	1.56e-05	0.089	GAGGAAGTCCC
NFIC	hTFtarget	promoter_sequence_human_AS1_X	2345	2361	-	10.5408	1.57e-05	0.0883	GTTCGCCAGCTGCCAGC
LHX2	hTFtarget	promoter_sequence_human_AS1_X	29	43	+	12.6457	1.57e-05	0.0917	TAATTACAATAATAA
ESR1	hTFtarget	promoter_sequence_human_AS1_X	2406	2415	-	12.3571	1.62e-05	0.09	CCCAGGTCAG
POU3F3	hTFtarget	promoter_sequence_human_AS1_X	219	230	+	11.5099	1.63e-05	0.0943	ATAAATATTAAA
TFAP2B	hTFtarget	promoter_sequence_human_AS1_X	2631	2641	+	12.1837	1.65e-05	0.0712	TGCCGCAGGGG
NRF1	hTFtarget	promoter_sequence_human_AS1_X	2550	2560	+	12.9273	1.67e-05	0.0628	GCGTGTGCGCG
MYOG	hTFtarget	promoter_sequence_human_AS1_X	2346	2358	-	13.6212	1.71e-05	0.0967	CGCCAGCTGCCAG
EBF1	hTFtarget	promoter_sequence_human_AS1_X	1221	1231	+	13.617	1.75e-05	0.101	TGCCCCTGGGA
NR2C1	hTFtarget	promoter_sequence_human_AS1_X	1076	1088	+	13.3571	1.75e-05	0.101	GCTGATAGGTCAG
NR4A2	hTFtarget	promoter_sequence_human_AS1_X	1028	1043	-	5.83673	1.78e-05	0.104	TACCCTAAAAATGTCA
ESR2	hTFtarget	promoter_sequence_human_AS1_X	2146	2163	-	12.7857	1.81e-05	0.105	CAAAGTCAGGGTTCCCTC
E2F6	hTFtarget	promoter_sequence_human_AS1_X	1469	1481	+	12.8214	1.84e-05	0.0978	CGAGAGGGAAGGG
IRF2	hTFtarget	promoter_sequence_human_AS1_X	518	537	-	11.4697	1.85e-05	0.0753	AAAGAAAAAAAAGAAAGAAA
HOXD9	hTFtarget	promoter_sequence_human_AS1_X	584	593	-	12.3366	1.87e-05	0.109	GATTTATTGC
RORC	hTFtarget	promoter_sequence_human_AS1_X	2254	2273	+	11.5102	1.9e-05	0.111	AGTGGAGTTCAGTGTGTCAG
PKNOX1	hTFtarget	promoter_sequence_human_AS1_X	2347	2358	-	12.7724	2.02e-05	0.0757	CGCCAGCTGCCA
NFYC	hTFtarget	promoter_sequence_human_AS1_X	372	385	+	12.633	2.03e-05	0.0588	GCAACCAATGAAAA
ALX1	hTFtarget	promoter_sequence_human_AS1_X	28	39	+	12.5914	2.05e-05	0.12	ATAATTACAATA
TCF12	hTFtarget	promoter_sequence_human_AS1_X	2349	2358	-	13.2936	2.05e-05	0.108	CGCCAGCTGC
DMRTA1	hTFtarget	promoter_sequence_human_AS1_X	953	964	+	12.4727	2.05e-05	0.12	AAATGATACATC
DMRT3	hTFtarget	promoter_sequence_human_AS1_X	954	964	-	12.5204	2.17e-05	0.127	GATGTATCATT
FOXD1	hTFtarget	promoter_sequence_human_AS1_X	1373	1380	+	13.52	2.18e-05	0.127	GTAAACAT
HOXC12	hTFtarget	promoter_sequence_human_AS1_X	37	45	-	12.1089	2.21e-05	0.129	TTTTATTAT
HOXD10	hTFtarget	promoter_sequence_human_AS1_X	36	46	+	12.9604	2.22e-05	0.128	AATAATAAAAT
FEV	hTFtarget	promoter_sequence_human_AS1_X	722	731	+	11.4309	2.23e-05	0.0907	GCAGGAAGCC
FOXD3	hTFtarget	promoter_sequence_human_AS1_X	1183	1198	+	12.4872	2.27e-05	0.132	AAAGAAAACAAACCTA
DMRT1	hTFtarget	promoter_sequence_human_AS1_X	953	964	-	12.102	2.3e-05	0.134	GATGTATCATTT
ZNF76	hTFtarget	promoter_sequence_human_AS1_X	1479	1500	+	11.2927	2.32e-05	0.115	GGGCGATCCCGGGAGCTGCTGC
SOX4	hTFtarget	promoter_sequence_human_AS1_X	545	560	-	0.428571	2.36e-05	0.137	GAATGATTTCAGAGTT
GATA3	hTFtarget	promoter_sequence_human_AS1_X	1695	1709	-	12.7551	2.37e-05	0.138	GTGATTTCCATCTAC
E2F8	hTFtarget	promoter_sequence_human_AS1_X	2308	2319	+	7.64634	2.38e-05	0.123	CCTCCGGCCAAA
PAX3	hTFtarget	promoter_sequence_human_AS1_X	1857	1872	-	12.2347	2.44e-05	0.142	GCATCTGGTCACGGTC
STAT4	hTFtarget	promoter_sequence_human_AS1_X	1287	1297	-	12.5758	2.46e-05	0.139	CTTCCCTGAAG
CDX1	hTFtarget	promoter_sequence_human_AS1_X	583	593	+	13.1837	2.52e-05	0.146	TGCAATAAATC
XBP1	hTFtarget	promoter_sequence_human_AS1_X	2653	2664	-	12.4286	2.55e-05	0.141	CGCCGCCTCAGC
TCF21	hTFtarget	promoter_sequence_human_AS1_X	2347	2358	-	12.6122	2.58e-05	0.144	CGCCAGCTGCCA
NFATC4	hTFtarget	promoter_sequence_human_AS1_X	1919	1928	-	7.83439	2.67e-05	0.156	TTTTTTCCAC
FOXO1	hTFtarget	promoter_sequence_human_AS1_X	426	437	+	11.5714	2.67e-05	0.151	GTTCCCCCCACC
HOXB13	hTFtarget	promoter_sequence_human_AS1_X	652	661	-	8.57692	2.71e-05	0.158	TTTTACTGGC
ETV5	hTFtarget	promoter_sequence_human_AS1_X	2248	2258	-	12.3577	2.72e-05	0.142	CCACTTCCTCC
NR3C1	hTFtarget	promoter_sequence_human_AS1_X	162	179	+	12.3514	2.76e-05	0.16	GAGACCATCAAGTACAAG
POU2F2	hTFtarget	promoter_sequence_human_AS1_X	922	936	+	11.6311	2.81e-05	0.164	GCCTTTGGGTAATGA
NKX6-1	hTFtarget	promoter_sequence_human_AS1_X	363	381	+	12.0448	2.92e-05	0.0921	GAGAAATGAGCAACCAATG
SREBF1	hTFtarget	promoter_sequence_human_AS1_X	148	157	-	12.8415	2.99e-05	0.166	GTCAGCCCAT
ELK4	hTFtarget	promoter_sequence_human_AS1_X	1102	1111	-	12.551	3e-05	0.169	CCGGAAGGCG
STAT3	hTFtarget	promoter_sequence_human_AS1_X	1287	1297	+	12.5102	3.03e-05	0.175	CTTCAGGGAAG
NR2F1	hTFtarget	promoter_sequence_human_AS1_X	116	128	+	12.6939	3.05e-05	0.17	TAAGGGTCACTAG
NKX3-1	hTFtarget	promoter_sequence_human_AS1_X	1552	1561	-	12.1009	3.07e-05	0.179	GTAAGTACTT
ETV1	hTFtarget	promoter_sequence_human_AS1_X	2246	2259	+	12.2439	3.09e-05	0.175	GAGGAGGAAGTGGA
KLF3	hTFtarget	promoter_sequence_human_AS1_X	2876	2887	+	10.0102	3.1e-05	0.141	AACGGCAGCCCT
STAT6	hTFtarget	promoter_sequence_human_AS1_X	1105	1115	-	12.1545	3.11e-05	0.178	CTCTCCGGAAG
NFKB1	hTFtarget	promoter_sequence_human_AS1_X	1715	1725	+	11.0408	3.15e-05	0.168	GGGGGACTTCC
HOXB8	hTFtarget	promoter_sequence_human_AS1_X	585	595	-	12.3333	3.15e-05	0.184	ATGATTTATTG
ZBTB18	hTFtarget	promoter_sequence_human_AS1_X	1491	1502	-	11.9082	3.17e-05	0.146	CCGCAGCAGCTC
FOXL1	hTFtarget	promoter_sequence_human_AS1_X	214	226	+	12.099	3.21e-05	0.186	TAAAAATAAATAT
HOXD13	hTFtarget	promoter_sequence_human_AS1_X	38	45	-	11.7921	3.23e-05	0.188	TTTTATTA
PGR	hTFtarget	promoter_sequence_human_AS1_X	562	576	+	11.2589	3.23e-05	0.188	ACACTGTCTGTTCCC
RFX1	hTFtarget	promoter_sequence_human_AS1_X	2644	2665	+	10.8636	3.26e-05	0.168	GCAGAGGCTGCTGAGGCGGCGC
STAT1	hTFtarget	promoter_sequence_human_AS1_X	1287	1297	-	12.1111	3.26e-05	0.19	CTTCCCTGAAG
TP53	hTFtarget	promoter_sequence_human_AS1_X	172	191	+	11.9725	3.28e-05	0.181	AGTACAAGACATGGCAGGTC
TP73	hTFtarget	promoter_sequence_human_AS1_X	1755	1773	-	11.0918	3.31e-05	0.11	GAGCAAGCTGAAGCTCACC
NR4A1	hTFtarget	promoter_sequence_human_AS1_X	1027	1035	-	11.4795	3.34e-05	0.105	AAATGTCAG
CLOCK	hTFtarget	promoter_sequence_human_AS1_X	2512	2521	-	12.6	3.41e-05	0.119	ACACACGTGT
IRF8	hTFtarget	promoter_sequence_human_AS1_X	1293	1312	+	10.9848	3.41e-05	0.078	GGAAGAGAAAAAGAGAATAA
REL	hTFtarget	promoter_sequence_human_AS1_X	1716	1725	+	12.101	3.45e-05	0.201	GGGGACTTCC
LEF1	hTFtarget	promoter_sequence_human_AS1_X	2325	2339	+	10.3226	3.47e-05	0.132	AGAGATGAAAAGGTC
HAND2	hTFtarget	promoter_sequence_human_AS1_X	1864	1873	+	12.5857	3.49e-05	0.198	ACCAGATGCA
NFAT5	hTFtarget	promoter_sequence_human_AS1_X	1699	1712	-	9.40816	3.5e-05	0.204	GAGGTGATTTCCAT
SOX17	hTFtarget	promoter_sequence_human_AS1_X	1049	1058	+	12.0183	3.5e-05	0.203	AGACAATAGA
FOXO4	hTFtarget	promoter_sequence_human_AS1_X	426	437	+	11.6667	3.51e-05	0.197	GTTCCCCCCACC
IRF6	hTFtarget	promoter_sequence_human_AS1_X	1009	1028	+	6.52041	3.59e-05	0.153	GGTTTTGTCTCGGCGATGCT
HOXC9	hTFtarget	promoter_sequence_human_AS1_X	584	593	-	12.2673	3.6e-05	0.21	GATTTATTGC
MECP2	hTFtarget	promoter_sequence_human_AS1_X	1512	1518	-	12.3421	3.6e-05	0.0964	CCCGGAG
HOXA10	hTFtarget	promoter_sequence_human_AS1_X	583	593	-	11.6634	3.61e-05	0.211	GATTTATTGCA
TWIST1	hTFtarget	promoter_sequence_human_AS1_X	619	635	+	11.6061	3.66e-05	0.211	CCAGCTGGTTTTGAGGA
SRF	hTFtarget	promoter_sequence_human_AS1_X	2109	2126	+	11.3793	3.7e-05	0.215	TAGTTCCAAAAGTGGAAA
MAFB	hTFtarget	promoter_sequence_human_AS1_X	2652	2662	+	11.6061	3.73e-05	0.124	TGCTGAGGCGG
HOXB9	hTFtarget	promoter_sequence_human_AS1_X	584	593	-	12.0891	3.73e-05	0.193	GATTTATTGC
E2F7	hTFtarget	promoter_sequence_human_AS1_X	2307	2320	-	6.66327	3.79e-05	0.221	TTTTGGCCGGAGGA
FOXQ1	hTFtarget	promoter_sequence_human_AS1_X	1961	1972	-	9.76531	3.82e-05	0.221	AATTGTTGATTT
TCF7	hTFtarget	promoter_sequence_human_AS1_X	2003	2018	-	11.7522	3.85e-05	0.215	AACAACAACAAAAAAC
HOXD11	hTFtarget	promoter_sequence_human_AS1_X	36	45	-	10.9662	3.86e-05	0.224	TTTTATTATT
NR1H4	hTFtarget	promoter_sequence_human_AS1_X	2369	2387	+	11.416	3.95e-05	0.145	AGGGGCGCCGGGAGCGCGG
SOX18	hTFtarget	promoter_sequence_human_AS1_X	1329	1336	-	11.4776	3.96e-05	0.116	AACAATTC
NKX2-5	hTFtarget	promoter_sequence_human_AS1_X	487	495	+	9.25243	4.06e-05	0.221	ATCAAGTGG
ZEB1	hTFtarget	promoter_sequence_human_AS1_X	976	985	+	11.9633	4.08e-05	0.236	GCCAGGTAGG
HNF4A	hTFtarget	promoter_sequence_human_AS1_X	1214	1229	-	11.5182	4.1e-05	0.237	CCAGGGGCAGAGTTAA
ZNF143	hTFtarget	promoter_sequence_human_AS1_X	1139	1154	+	3.46552	4.12e-05	0.24	AACCCTTCGTGCACCA
MYF6	hTFtarget	promoter_sequence_human_AS1_X	2347	2358	+	12.1327	4.14e-05	0.16	TGGCAGCTGGCG
UBP1	hTFtarget	promoter_sequence_human_AS1_X	2440	2457	+	11.86	4.19e-05	0.145	GAGCGGTTCGGTCCTGCC
HEY1	hTFtarget	promoter_sequence_human_AS1_X	2710	2719	-	10.1782	4.25e-05	0.171	AGCGCGCGCC
POU2F1	hTFtarget	promoter_sequence_human_AS1_X	218	231	+	11.5426	4.25e-05	0.248	AATAAATATTAAAA
THAP11	hTFtarget	promoter_sequence_human_AS1_X	1102	1123	+	7.81579	4.26e-05	0.244	CGCCTTCCGGAGAGGCTAGTTT
POU1F1	hTFtarget	promoter_sequence_human_AS1_X	1902	1914	+	11.0918	4.28e-05	0.25	GTGCATTTTTTAA
E2F3	hTFtarget	promoter_sequence_human_AS1_X	2766	2776	-	11.6273	4.28e-05	0.232	GAGGCTGGAAG
TP63	hTFtarget	promoter_sequence_human_AS1_X	173	192	-	11.4231	4.34e-05	0.252	TGACCTGCCATGTCTTGTAC
TEAD4	hTFtarget	promoter_sequence_human_AS1_X	697	709	-	11.7879	4.35e-05	0.253	GCATTCCTAAAAC
PBX1	hTFtarget	promoter_sequence_human_AS1_X	2284	2293	+	11.3545	4.4e-05	0.224	GGAGTGGCGG
NKX2-2	hTFtarget	promoter_sequence_human_AS1_X	805	818	-	11.561	4.43e-05	0.256	AATACACTCAAACC
STAT5A	hTFtarget	promoter_sequence_human_AS1_X	461	470	-	11.2424	4.47e-05	0.155	TACCAGGAAG
HOXC11	hTFtarget	promoter_sequence_human_AS1_X	36	46	-	10.9314	4.48e-05	0.26	ATTTTATTATT
PROP1	hTFtarget	promoter_sequence_human_AS1_X	29	39	+	8.78218	4.54e-05	0.265	TAATTACAATA
SOX10	hTFtarget	promoter_sequence_human_AS1_X	545	559	-	-1.61224	4.61e-05	0.269	AATGATTTCAGAGTT
NR1I3	hTFtarget	promoter_sequence_human_AS1_X	1138	1153	-	11.4949	4.61e-05	0.263	GGTGCACGAAGGGTTA
ELK1	hTFtarget	promoter_sequence_human_AS1_X	2247	2257	+	11.2449	4.65e-05	0.267	AGGAGGAAGTG
YY2	hTFtarget	promoter_sequence_human_AS1_X	1577	1588	-	10.578	4.66e-05	0.267	ACATGCCGCCCT
TEAD2	hTFtarget	promoter_sequence_human_AS1_X	701	710	+	12.4388	4.68e-05	0.273	TAGGAATGCA
T	hTFtarget	promoter_sequence_human_AS1_X	2506	2530	+	11.1545	4.71e-05	0.164	AAGCGCACACGTGTGTGCGTGCGTG
VDR	hTFtarget	promoter_sequence_human_AS1_X	2297	2304	-	11.3803	4.72e-05	0.276	CGAGTTCA
PLAG1	hTFtarget	promoter_sequence_human_AS1_X	2628	2641	+	6.69388	4.77e-05	0.259	GGGTGCCGCAGGGG
MNX1	hTFtarget	promoter_sequence_human_AS1_X	28	35	-	10.3	4.83e-05	0.282	GTAATTAT
DLX2	hTFtarget	promoter_sequence_human_AS1_X	28	35	+	11.3861	4.83e-05	0.282	ATAATTAC
MSX2	hTFtarget	promoter_sequence_human_AS1_X	2222	2239	-	9.39604	4.84e-05	0.282	TTATTTCTACTTAATAGC
HOXC10	hTFtarget	promoter_sequence_human_AS1_X	583	593	-	11.802	4.9e-05	0.286	GATTTATTGCA
TCF3	hTFtarget	promoter_sequence_human_AS1_X	2347	2357	-	12.1061	4.9e-05	0.181	GCCAGCTGCCA
TFDP1	hTFtarget	promoter_sequence_human_AS1_X	2583	2593	+	11.422	4.92e-05	0.258	CCGCGGGGAGG
TEAD1	hTFtarget	promoter_sequence_human_AS1_X	698	709	-	11.7091	4.96e-05	0.289	GCATTCCTAAAA
SOX9	hTFtarget	promoter_sequence_human_AS1_X	544	560	-	-1.53061	5.06e-05	0.295	GAATGATTTCAGAGTTC
RORA	hTFtarget	promoter_sequence_human_AS1_X	115	124	+	12.4045	5.11e-05	0.298	ATAAGGGTCA
NR2E3	hTFtarget	promoter_sequence_human_AS1_X	890	903	+	11.14	5.11e-05	0.192	TAAGTGAAAAGGGA
PKNOX2	hTFtarget	promoter_sequence_human_AS1_X	2347	2358	-	10	5.18e-05	0.173	CGCCAGCTGCCA
RFX3	hTFtarget	promoter_sequence_human_AS1_X	23	36	-	8.78788	5.26e-05	0.306	TGTAATTATGGCAC
DLX3	hTFtarget	promoter_sequence_human_AS1_X	28	35	+	9.69307	5.3e-05	0.31	ATAATTAC
IRF7	hTFtarget	promoter_sequence_human_AS1_X	2114	2128	+	10.5306	5.34e-05	0.305	CCAAAAGTGGAAATA
ZIC2	hTFtarget	promoter_sequence_human_AS1_X	2862	2872	+	11.602	5.34e-05	0.286	CCCCTGCGGAT
SMAD3	hTFtarget	promoter_sequence_human_AS1_X	2344	2355	+	10.8871	5.35e-05	0.302	GGCTGGCAGCTG
FOXP2	hTFtarget	promoter_sequence_human_AS1_X	1373	1382	+	10.7432	5.42e-05	0.315	GTAAACATTT
GATA1	hTFtarget	promoter_sequence_human_AS1_X	1067	1084	+	11.5306	5.53e-05	0.322	GGGGAACCAGCTGATAGG
SOX2	hTFtarget	promoter_sequence_human_AS1_X	1050	1059	+	11.2818	5.6e-05	0.325	GACAATAGAG
TBX3	hTFtarget	promoter_sequence_human_AS1_X	1417	1427	+	11.1818	5.62e-05	0.317	GGAGGTGGTGG
NR2F2	hTFtarget	promoter_sequence_human_AS1_X	2141	2150	+	10.6908	5.63e-05	0.312	GGGCAGAGGG
AHR	hTFtarget	promoter_sequence_human_AS1_X	2519	2527	+	11.7763	5.65e-05	0.306	TGTGCGTGC
ZNF333	hTFtarget	promoter_sequence_human_AS1_X	1163	1171	+	11.789	5.77e-05	0.256	CGCTCCACG
HOXA11	hTFtarget	promoter_sequence_human_AS1_X	385	395	+	11.6535	5.84e-05	0.223	AGTTTATGACT
MTF1	hTFtarget	promoter_sequence_human_AS1_X	2750	2763	-	6.73171	5.89e-05	0.18	TTTGCAAGCGGCGG
NR2F6	hTFtarget	promoter_sequence_human_AS1_X	1074	1087	+	9.15306	5.9e-05	0.344	CAGCTGATAGGTCA
ONECUT1	hTFtarget	promoter_sequence_human_AS1_X	214	229	+	11.1101	5.91e-05	0.251	TAAAAATAAATATTAA
POU3F2	hTFtarget	promoter_sequence_human_AS1_X	931	948	+	11.1683	5.91e-05	0.344	TAATGAAACACCTAGTGA
BACH2	hTFtarget	promoter_sequence_human_AS1_X	821	840	+	4.45918	5.91e-05	0.344	GAAAAATAACGTGAACAAAA
HOXC13	hTFtarget	promoter_sequence_human_AS1_X	583	593	-	11.52	6.09e-05	0.356	GATTTATTGCA
RELB	hTFtarget	promoter_sequence_human_AS1_X	1714	1724	-	10.8865	6.11e-05	0.351	GAAGTCCCCCC
NKX2-1	hTFtarget	promoter_sequence_human_AS1_X	1504	1513	+	11.4697	6.21e-05	0.356	TTTGAGAGCT
HSF1	hTFtarget	promoter_sequence_human_AS1_X	55	69	+	10.3714	6.27e-05	0.349	TTGCCAGAATTCTCT
HMX1	hTFtarget	promoter_sequence_human_AS1_X	888	896	+	10.8586	6.37e-05	0.372	GTTAAGTGA
GLIS3	hTFtarget	promoter_sequence_human_AS1_X	2859	2872	+	3.88525	6.39e-05	0.183	CACCCCCTGCGGAT
SNAI2	hTFtarget	promoter_sequence_human_AS1_X	69	78	+	8.67347	6.45e-05	0.238	TGCATCTGTT
TEAD3	hTFtarget	promoter_sequence_human_AS1_X	702	709	-	12.3265	6.51e-05	0.38	GCATTCCT
CEBPB	hTFtarget	promoter_sequence_human_AS1_X	2883	2896	-	11.6531	6.59e-05	0.384	GGTGTCGCAAGGGC
SMAD4	hTFtarget	promoter_sequence_human_AS1_X	2342	2354	+	11.1224	6.65e-05	0.375	GGGGCTGGCAGCT
HEY2	hTFtarget	promoter_sequence_human_AS1_X	2511	2520	+	11.2857	6.67e-05	0.176	CACACGTGTG
CEBPD	hTFtarget	promoter_sequence_human_AS1_X	2886	2896	+	11.1091	6.71e-05	0.387	CTTGCGACACC
NKX2-8	hTFtarget	promoter_sequence_human_AS1_X	488	495	+	7.64706	6.81e-05	0.397	TCAAGTGG
HES1	hTFtarget	promoter_sequence_human_AS1_X	2710	2719	+	11.4894	6.89e-05	0.401	GGCGCGCGCT
TCF7L2	hTFtarget	promoter_sequence_human_AS1_X	2325	2337	-	11.0448	6.89e-05	0.392	CCTTTTCATCTCT
NR1I2	hTFtarget	promoter_sequence_human_AS1_X	2406	2424	-	10.6292	6.9e-05	0.387	AAATTTCAGCCCAGGTCAG
AIRE	hTFtarget	promoter_sequence_human_AS1_X	837	854	-	11.0337	6.98e-05	0.406	TGTGTTTTAAAAGGTTTT
HOXD12	hTFtarget	promoter_sequence_human_AS1_X	656	664	+	11.3267	6.99e-05	0.229	GTAAAAAAA
HOXB1	hTFtarget	promoter_sequence_human_AS1_X	28	35	-	10.7228	7e-05	0.409	GTAATTAT
RBPJ	hTFtarget	promoter_sequence_human_AS1_X	1223	1233	+	11.1313	7.22e-05	0.249	CCCCTGGGAGC
GATA6	hTFtarget	promoter_sequence_human_AS1_X	285	297	+	11.0407	7.3e-05	0.425	CTATATTATCTAT
E2F4	hTFtarget	promoter_sequence_human_AS1_X	2583	2593	+	10.6552	7.42e-05	0.22	CCGCGGGGAGG
THRB	hTFtarget	promoter_sequence_human_AS1_X	175	193	+	5.5	7.46e-05	0.415	ACAAGACATGGCAGGTCAC
POU2F3	hTFtarget	promoter_sequence_human_AS1_X	219	230	+	10.6743	7.46e-05	0.435	ATAAATATTAAA
SOX5	hTFtarget	promoter_sequence_human_AS1_X	1049	1058	+	11.048	7.47e-05	0.436	AGACAATAGA
FOXF2	hTFtarget	promoter_sequence_human_AS1_X	1368	1381	+	10.7111	7.55e-05	0.44	AGAAAGTAAACATT
MEIS3	hTFtarget	promoter_sequence_human_AS1_X	183	194	+	9.94309	7.57e-05	0.442	TGGCAGGTCACA
HOXA13	hTFtarget	promoter_sequence_human_AS1_X	583	593	-	11.1683	7.66e-05	0.446	GATTTATTGCA
POU3F1	hTFtarget	promoter_sequence_human_AS1_X	2191	2204	+	10.4257	7.73e-05	0.451	GCAATGAGATGGGG
SOX15	hTFtarget	promoter_sequence_human_AS1_X	1048	1057	-	10.9459	7.84e-05	0.454	CTATTGTCTC
CBFB	hTFtarget	promoter_sequence_human_AS1_X	1496	1506	+	11.2323	7.93e-05	0.448	GCTGCGGTTTT
ONECUT2	hTFtarget	promoter_sequence_human_AS1_X	1958	1971	-	9.94898	7.93e-05	0.462	ATTGTTGATTTCTT
FOXP3	hTFtarget	promoter_sequence_human_AS1_X	1373	1379	+	11.3611	7.93e-05	0.463	GTAAACA
ZFX	hTFtarget	promoter_sequence_human_AS1_X	2691	2700	-	11.3485	7.94e-05	0.423	GTAGGCCACG
GCM1	hTFtarget	promoter_sequence_human_AS1_X	439	447	-	10.6263	8.01e-05	0.447	GTGGGGGCG
PPARD	hTFtarget	promoter_sequence_human_AS1_X	1213	1228	-	5.61224	8.04e-05	0.462	CAGGGGCAGAGTTAAA
SRY	hTFtarget	promoter_sequence_human_AS1_X	1966	1981	+	2.84694	8.06e-05	0.469	AACAATTCTCAAAGTA
ARNTL	hTFtarget	promoter_sequence_human_AS1_X	2511	2521	+	11.0909	8.06e-05	0.233	CACACGTGTGT
STAT5B	hTFtarget	promoter_sequence_human_AS1_X	461	472	+	10.7424	8.07e-05	0.289	CTTCCTGGTATT
MBD2	hTFtarget	promoter_sequence_human_AS1_X	2491	2501	+	11.2105	8.08e-05	0.245	AGCTCCGGAGC
HSF2	hTFtarget	promoter_sequence_human_AS1_X	2773	2787	-	10.0918	8.3e-05	0.484	GGAGGGAGCTGGAGG
ATF6	hTFtarget	promoter_sequence_human_AS1_X	2403	2414	+	8.14286	8.38e-05	0.444	AGGCTGACCTGG
PAX8	hTFtarget	promoter_sequence_human_AS1_X	2843	2862	-	8.31633	8.8e-05	0.486	GGTGAACGCAACCGCGACGG
BATF	hTFtarget	promoter_sequence_human_AS1_X	1940	1957	-	10.4925	9.09e-05	0.529	TTTTTTATTCTGACTTTT
RARB	hTFtarget	promoter_sequence_human_AS1_X	2258	2273	+	8.19388	9.16e-05	0.521	GAGTTCAGTGTGTCAG
ZNF274	hTFtarget	promoter_sequence_human_AS1_X	1402	1416	-	5.86735	9.2e-05	0.526	TTTTCAGTTGTATGC
SMAD2	hTFtarget	promoter_sequence_human_AS1_X	566	577	+	10.5909	9.22e-05	0.518	TGTCTGTTCCCT
HOXA6	hTFtarget	promoter_sequence_human_AS1_X	27	36	+	10.0792	9.34e-05	0.545	CATAATTACA
IRF5	hTFtarget	promoter_sequence_human_AS1_X	2844	2857	-	9.96825	9.38e-05	0.284	ACGCAACCGCGACG
E2F5	hTFtarget	promoter_sequence_human_AS1_X	1155	1164	-	7.83486	9.61e-05	0.508	CGCGCCGAAC
NR5A1	hTFtarget	promoter_sequence_human_AS1_X	2407	2417	-	10.5545	9.63e-05	0.549	AGCCCAGGTCA
RXRG	hTFtarget	promoter_sequence_human_AS1_X	1213	1227	-	8.39796	9.65e-05	0.554	AGGGGCAGAGTTAAA
BARX2	hTFtarget	promoter_sequence_human_AS1_X	587	598	-	10.6832	9.87e-05	0.576	GAAATGATTTAT
ATF3	hTFtarget	promoter_sequence_human_AS1_X	188	198	+	9.85714	9.93e-05	0.535	GGTCACATAGC
PPARG	hTFtarget	promoter_sequence_human_AS1_X	433	449	-	10.1212	9.94e-05	0.553	AAGTGGGGGCGGGGTGG

## Sheet: 7 potential TFs
7 potential TFs identified by four prediction software
WT1
YY1
IRF1
GATA6
MAZ
CDX2
NRF1
