# Supplementary material for: Transcriptional repression of TGFB2-AS1 by GATA6 drives triple-negative breast cancer metastasis
Source: Cell Oncol (Dordr). 2026 Apr 1;49(2):64. doi: 10.1007/s13402-026-01195-5 (PMC13043960; doi:10.1007/s13402-026-01195-5)
Supplement: Supplementary file 4 — Supplementary Material 4 [file 13402_2026_1195_MOESM4_ESM.xlsx]

## Sheet: Supplementary Table 4
Transcriptional repression of TGFB2-AS1 by GATA6 drives triple-negative breast cancer metastasis
Supplementary table 4: Information for breast cancer patients from TCGA and GATA6 protein from TCPA
sample	patient	OS	OS.time	TGFB2-AS1-RNA	GATA6 protein	PAM50Call_RNAseq	pathologic_stage	ajcc_pathologic_n.diagnoses	Sample_Type	Tumor_nature2012
TCGA-AO-A0JL-01	TCGA-AO-A0JL	0	1683	0.8299	19.56	Basal	Stage IIIA	N2a	#N/A	T2
TCGA-BH-A1FE-06	TCGA-BH-A1FE	1	2273	#N/A	19.24	Normal	#N/A	N1	Primary	#N/A
TCGA-A8-A07R-01	TCGA-A8-A07R	0	273	0.10699999999999998	18.64	Basal	Stage IIIC	N3a	Primary	T2
TCGA-B6-A409-01	TCGA-B6-A409	1	573	#N/A	18.63	#N/A	#N/A	N2a	#N/A	#N/A
TCGA-B6-A0WX-01	TCGA-B6-A0WX	1	639	0.813	18.47	Basal	Stage IIIA	N1b	Primary	T3
TCGA-A2-A0YJ-01	TCGA-A2-A0YJ	0	566	0.3023	18.2	Basal	Stage IIIA	N2a	#N/A	T3
TCGA-A8-A08R-01	TCGA-A8-A08R	0	30	0.3612	18.08	#N/A	#N/A	N1a	#N/A	#N/A
TCGA-AC-A2BK-01	TCGA-AC-A2BK	0	2222	#N/A	17.87	Basal	#N/A	N2a	Primary	#N/A
TCGA-PL-A8LZ-01	TCGA-PL-A8LZ	0	302	#N/A	17.75	#N/A	#N/A	N2	#N/A	#N/A
TCGA-A2-A3XT-01	TCGA-A2-A3XT	0	2770	#N/A	17.84	0	#N/A	N1a	#N/A	#N/A
TCGA-AN-A04D-01	TCGA-AN-A04D	0	52	0.3965	17.64	Basal	Stage IIB	N1	Primary	T2
TCGA-E2-A1LK-01	TCGA-E2-A1LK	1	266	0.1561	17.71	Basal	Stage IIIC	N3a	Primary	T3
TCGA-BH-A1FH-11	TCGA-BH-A1FH	1	1034	#N/A	17.33	#N/A	#N/A	N1b	#N/A	#N/A
TCGA-OL-A66I-01	TCGA-OL-A66I	0	714	#N/A	17.28	#N/A	#N/A	N1mi	Primary	#N/A
TCGA-AC-A8OQ-01	TCGA-AC-A8OQ	0	34	#N/A	17.23	0	#N/A	N1a	#N/A	#N/A
TCGA-BH-A1FJ-11	TCGA-BH-A1FJ	1	1927	#N/A	17.16	#N/A	#N/A	N1b	#N/A	#N/A
TCGA-BH-A0HK-11	TCGA-BH-A0HK	0	178	#N/A	17.14	#N/A	#N/A	N1	Primary	#N/A
TCGA-AR-A0TS-01	TCGA-AR-A0TS	0	2558	0.17570000000000002	16.83	Basal	Stage IIB	N1	#N/A	T2
TCGA-E9-A1N6-01	TCGA-E9-A1N6	1	678	#N/A	17.04	LumB	#N/A	N1	#N/A	#N/A
TCGA-A2-A0CV-01	TCGA-A2-A0CV	0	3011	0.4371	16.91	LumA	Stage IIB	N1a	Primary	T2
TCGA-A2-A3XS-01	TCGA-A2-A3XS	1	1032	#N/A	16.88	#N/A	#N/A	N2a	Primary	#N/A
TCGA-D8-A13Z-01	TCGA-D8-A13Z	0	635	0.3398	16.76	Her2	#N/A	N2a	#N/A	#N/A
TCGA-AC-A3YI-01	TCGA-AC-A3YI	0	707	#N/A	16.84	#N/A	#N/A	N3a	#N/A	#N/A
TCGA-AR-A2LH-01	TCGA-AR-A2LH	1	616	#N/A	16.71	Normal	#N/A	N3	Primary	#N/A
TCGA-EW-A1PH-01	TCGA-EW-A1PH	0	607	0.3351	16.77	#N/A	#N/A	N1a	Primary	#N/A
TCGA-BH-A1FC-01	TCGA-BH-A1FC	1	3472	0.8152999999999999	16.63	Basal	Stage IIA	N1b	Primary	T1
TCGA-E2-A108-01	TCGA-E2-A108	0	837	0.034	16.66	Normal	Stage IIIA	N2a	Primary	T2
TCGA-A2-A04P-01	TCGA-A2-A04P	1	548	0.1501	17.1	Basal	Stage IIIC	N3c	Primary	T2
TCGA-E2-A14N-01	TCGA-E2-A14N	0	1434	0.066	16.79	Basal	Stage IIB	N1	Primary	T2
TCGA-E9-A1N6-11	TCGA-E9-A1N6	1	678	#N/A	16.55	Normal	#N/A	N1	Primary	#N/A
TCGA-B6-A400-01	TCGA-B6-A400	0	215	#N/A	16.58	#N/A	#N/A	N2a	Primary	#N/A
TCGA-E2-A158-11	TCGA-E2-A158	0	450	#N/A	16.78	#N/A	#N/A	N1mi	Primary	#N/A
TCGA-BH-A18U-11	TCGA-BH-A18U	1	1563	#N/A	16.44	#N/A	#N/A	N2a	Primary	#N/A
TCGA-BH-A5IZ-01	TCGA-BH-A5IZ	0	567	#N/A	16.59	#N/A	#N/A	N1a	Primary	#N/A
TCGA-BH-A1F0-11	TCGA-BH-A1F0	1	785	#N/A	16.53	#N/A	#N/A	N1c	Primary	#N/A
TCGA-AR-A24U-01	TCGA-AR-A24U	0	3128	0.2153	16.54	Her2	Stage IIA	N1	Primary	T1
TCGA-D8-A1JF-01	TCGA-D8-A1JF	0	366	0.5268	16.63	Her2	Stage IIIA	N2a	Primary	T1
TCGA-EW-A1P1-01	TCGA-EW-A1P1	0	1210	0.0086	16.5	0	Stage IIIC	N3b	Primary	T2
TCGA-AN-A04C-01	TCGA-AN-A04C	0	54	0.277	16.66	#N/A	#N/A	N1	#N/A	#N/A
TCGA-A7-A6VY-01	TCGA-A7-A6VY	0	266	#N/A	16.42	#N/A	#N/A	N1	Primary	#N/A
TCGA-E2-A153-11	TCGA-E2-A153	0	707	#N/A	16.29	#N/A	#N/A	N1a	#N/A	#N/A
TCGA-D8-A1JN-01	TCGA-D8-A1JN	0	620	0.5982	16.42	LumA	Stage IIIC	N3a	Primary	T3
TCGA-BH-A0DS-01	TCGA-BH-A0DS	0	78	0.6269	16.43	LumA	Stage IIIA	N2a	#N/A	T2
TCGA-AO-A0JE-01	TCGA-AO-A0JE	0	2335	0.4255	16.47	Her2	Stage IIIA	N2a	Primary	T2
TCGA-BH-A0DV-11	TCGA-BH-A0DV	0	2064	#N/A	16.21	#N/A	#N/A	N2a	Primary	#N/A
TCGA-D8-A1JM-01	TCGA-D8-A1JM	0	590	0.6159	16.43	Basal	Stage IIB	N1a	#N/A	T2
TCGA-AR-A5QN-01	TCGA-AR-A5QN	0	1013	#N/A	16.17	0	#N/A	N3	Primary	#N/A
TCGA-C8-A135-01	TCGA-C8-A135	0	393	0.1892	16.49	Her2	Stage IIB	N1	#N/A	T2
TCGA-BH-A1FM-11	TCGA-BH-A1FM	1	1388	#N/A	16.21	#N/A	#N/A	N2	Primary	#N/A
TCGA-LL-A5YP-01	TCGA-LL-A5YP	0	450	#N/A	16.29	0	#N/A	N1a	Primary	#N/A
TCGA-EW-A424-01	TCGA-EW-A424	0	715	#N/A	16.24	0	#N/A	N1	#N/A	#N/A
TCGA-E2-A1AZ-01	TCGA-E2-A1AZ	0	2329	0.1303	16.14	Basal	Stage IIB	N1a	Primary	T2
TCGA-E2-A1B0-01	TCGA-E2-A1B0	0	1631	0.5013	16.3	Her2	Stage IIIA	N2	Primary	T2
TCGA-E2-A1IG-11	TCGA-E2-A1IG	0	2140	#N/A	16.36	#N/A	#N/A	N1mi	Primary	#N/A
TCGA-OL-A5RV-01	TCGA-OL-A5RV	0	1062	#N/A	16.04	0	#N/A	N3	Primary	#N/A
TCGA-BH-A0DT-11	TCGA-BH-A0DT	0	2403	#N/A	16.11	#N/A	#N/A	N1a	#N/A	#N/A
TCGA-B6-A3ZX-01	TCGA-B6-A3ZX	1	1152	#N/A	16.07	#N/A	#N/A	N1	Primary	#N/A
TCGA-A7-A5ZX-01	TCGA-A7-A5ZX	0	336	#N/A	16.1	#N/A	#N/A	N3a	Primary	#N/A
TCGA-E2-A155-01	TCGA-E2-A155	0	640	0.0929	16.29	LumB	Stage IIB	N1a	Primary	T2
TCGA-BH-A1ES-06	TCGA-BH-A1ES	1	3462	#N/A	16.34	0	#N/A	N1a	Metastatic	#N/A
TCGA-D8-A27K-01	TCGA-D8-A27K	0	1461	0.5157	16.07	LumA	Stage IIB	N1a	Primary	T2
TCGA-AC-A2FO-01	TCGA-AC-A2FO	0	2255	#N/A	16.06	#N/A	#N/A	N1	Primary	#N/A
TCGA-OL-A5RY-01	TCGA-OL-A5RY	0	752	#N/A	16.2	#N/A	#N/A	N1	Primary	#N/A
TCGA-XX-A899-01	TCGA-XX-A899	0	467	#N/A	16.08	0	#N/A	N2a	#N/A	#N/A
TCGA-BH-A0AW-01	TCGA-BH-A0AW	0	622	0.43039999999999995	16.35	#N/A	#N/A	N1a	Primary	#N/A
TCGA-BH-A18L-11	TCGA-BH-A18L	1	811	#N/A	16.11	#N/A	#N/A	N1mi	#N/A	#N/A
TCGA-BH-A1F8-11	TCGA-BH-A1F8	1	1	#N/A	16.15	Normal	#N/A	N2	Primary	#N/A
TCGA-A8-A08X-01	TCGA-A8-A08X	0	1308	0.4107	16.26	Her2	Stage IIIC	N3a	Primary	T4
TCGA-BH-A18V-11	TCGA-BH-A18V	1	1556	#N/A	16.22	#N/A	#N/A	N1b	Primary	#N/A
TCGA-AO-A0JJ-01	TCGA-AO-A0JJ	0	1887	0.3541	16.07	LumA	Stage IIB	N1a	Primary	T2
TCGA-GM-A4E0-01	TCGA-GM-A4E0	0	2191	#N/A	16.22	0	#N/A	N3a	Primary	#N/A
TCGA-AC-A6IX-06	TCGA-AC-A6IX	0	373	#N/A	15.97	#N/A	#N/A	N3a	#N/A	#N/A
TCGA-HN-A2OB-01	TCGA-HN-A2OB	1	1900	#N/A	16.08	0	#N/A	N1	Primary	#N/A
TCGA-A7-A4SB-01	TCGA-A7-A4SB	0	418	#N/A	16.08	#N/A	#N/A	N1mi	#N/A	#N/A
TCGA-BH-A1F2-11	TCGA-BH-A1F2	1	959	#N/A	16.2	#N/A	#N/A	N1b	Primary	#N/A
TCGA-B6-A1KN-01	TCGA-B6-A1KN	0	4233	0.1132	16.03	#N/A	#N/A	N1	Primary	#N/A
TCGA-E9-A1N4-11	TCGA-E9-A1N4	0	1000	#N/A	15.95	#N/A	#N/A	N2	#N/A	#N/A
TCGA-E2-A1L7-11	TCGA-E2-A1L7	0	1836	#N/A	15.95	#N/A	#N/A	N2	Primary	#N/A
TCGA-E2-A2P5-01	TCGA-E2-A2P5	1	821	#N/A	16.17	0	#N/A	N3	Primary	#N/A
TCGA-BH-A1EV-11	TCGA-BH-A1EV	1	365	#N/A	15.98	#N/A	#N/A	N1b	Primary	#N/A
TCGA-AC-A2FG-01	TCGA-AC-A2FG	0	1853	#N/A	15.92	LumA	#N/A	N1a	Primary	#N/A
TCGA-A2-A0EW-01	TCGA-A2-A0EW	1	1884	0.0214	15.95	LumA	Stage IIIC	N3a	Primary	T1
TCGA-A8-A099-01	TCGA-A8-A099	0	304	#N/A	15.95	LumA	#N/A	N3a	#N/A	#N/A
TCGA-AR-A1AM-01	TCGA-AR-A1AM	0	2991	#N/A	15.87	0	#N/A	N1	Primary	#N/A
TCGA-BH-A1FC-11	TCGA-BH-A1FC	1	3472	#N/A	15.94	#N/A	#N/A	N1b	#N/A	#N/A
TCGA-BH-A18Q-11	TCGA-BH-A18Q	1	1692	#N/A	15.84	Normal	#N/A	N1b	Primary	#N/A
TCGA-AO-A0JD-01	TCGA-AO-A0JD	0	2190	0.5011	16.04	LumB	Stage IIIA	N1a	Primary	T3
TCGA-B6-A0IH-01	TCGA-B6-A0IH	1	2965	0.5548	15.92	#N/A	#N/A	N1b	Primary	#N/A
TCGA-A1-A0SO-01	TCGA-A1-A0SO	0	852	0.1303	15.9	Basal	Stage IIB	N1	Primary	T2
TCGA-C8-A8HR-01	TCGA-C8-A8HR	0	408	#N/A	15.91	0	#N/A	N2	Primary	#N/A
TCGA-A8-A07J-01	TCGA-A8-A07J	0	365	0.0394	15.96	#N/A	#N/A	N1a	Primary	#N/A
TCGA-BH-A0BJ-11	TCGA-BH-A0BJ	0	660	#N/A	15.9	#N/A	#N/A	N1a	Primary	#N/A
TCGA-BH-A0HK-01	TCGA-BH-A0HK	0	178	0.9601	16.24	LumA	Stage IIB	N1	Primary	T2
TCGA-BH-A0DZ-11	TCGA-BH-A0DZ	0	495	#N/A	16.01	#N/A	#N/A	N1a	Primary	#N/A
TCGA-AN-A0FT-01	TCGA-AN-A0FT	0	214	#N/A	16.32	LumA	#N/A	N1	Primary	#N/A
TCGA-A2-A3XY-01	TCGA-A2-A3XY	1	1093	#N/A	15.95	#N/A	#N/A	N1a	Primary	#N/A
TCGA-BH-A0BA-01	TCGA-BH-A0BA	0	1132	0.6114	15.8	LumA	Stage IIIC	N3a	Primary	T3
TCGA-C8-A26X-01	TCGA-C8-A26X	0	376	0.21300000000000002	16.17	Her2	Stage IIA	N1	Primary	T1
TCGA-A7-A13F-11	TCGA-A7-A13F	0	765	#N/A	16.01	#N/A	#N/A	N1a	#N/A	#N/A
TCGA-A2-A4S3-01	TCGA-A2-A4S3	0	666	#N/A	15.89	0	#N/A	N1a	Primary	#N/A
TCGA-BH-A18J-11	TCGA-BH-A18J	1	612	#N/A	15.87	#N/A	#N/A	N2	Primary	#N/A
TCGA-AR-A1AH-01	TCGA-AR-A1AH	0	3807	0.4404	15.89	Basal	Stage IIB	N1	Primary	T2
TCGA-D8-A27I-01	TCGA-D8-A27I	0	439	0.24750000000000003	15.82	LumA	Stage IIIA	N2a	Primary	T1
TCGA-AC-A5EH-01	TCGA-AC-A5EH	0	511	#N/A	15.98	#N/A	#N/A	N1mi	Primary	#N/A
TCGA-BH-A204-11	TCGA-BH-A204	1	2534	#N/A	16.24	#N/A	#N/A	N1b	Primary	#N/A
TCGA-BH-A28O-01	TCGA-BH-A28O	0	1120	#N/A	15.81	#N/A	#N/A	N3	Primary	#N/A
TCGA-AR-A0TX-01	TCGA-AR-A0TX	0	1972	#N/A	15.9	Her2	#N/A	N1	Primary	#N/A
TCGA-BH-AB28-01	TCGA-BH-AB28	0	287	#N/A	15.77	#N/A	#N/A	N1a	Primary	#N/A
TCGA-E2-A1L8-01	TCGA-E2-A1L8	0	2240	0.568	15.91	LumA	Stage IIB	N1a	Primary	T2
TCGA-BH-A0HX-01	TCGA-BH-A0HX	0	829	0.3349	15.83	LumA	Stage IIB	N1a	Primary	T2
TCGA-BH-A0HP-01	TCGA-BH-A0HP	0	414	0.354	15.87	LumA	Stage IIIA	N2a	Primary	T3
TCGA-A8-A09K-01	TCGA-A8-A09K	0	912	0.2444	15.79	LumA	Stage IIA	N1	Primary	T1
TCGA-E2-A15K-11	TCGA-E2-A15K	0	275	#N/A	16.12	#N/A	#N/A	N1a	Primary	#N/A
TCGA-A8-A06T-01	TCGA-A8-A06T	0	1614	0.286	15.75	#N/A	#N/A	N1a	#N/A	#N/A
TCGA-A7-A26E-01	TCGA-A7-A26E	0	954	0.2884	15.17	LumA	Stage IIIA	N1a	Primary	T3
TCGA-BH-A1FH-01	TCGA-BH-A1FH	1	1034	0.0199	15.85	LumA	Stage IV	N1b	Primary	T2
TCGA-EW-A1IW-01	TCGA-EW-A1IW	0	371	#N/A	15.74	#N/A	#N/A	N1a	Primary	#N/A
TCGA-BH-A0BZ-01	TCGA-BH-A0BZ	0	2255	0.1014	15.87	LumB	Stage IIIA	N1a	Primary	T3
TCGA-AR-A0TQ-01	TCGA-AR-A0TQ	0	2991	-0.2018	15.84	LumB	Stage IIIA	N1	Primary	T3
TCGA-BH-A18M-11	TCGA-BH-A18M	1	2207	#N/A	15.74	#N/A	#N/A	N1	Primary	#N/A
TCGA-BH-A0BC-11	TCGA-BH-A0BC	0	974	#N/A	15.87	#N/A	#N/A	N3	Primary	#N/A
TCGA-AO-A0J5-01	TCGA-AO-A0J5	1	792	0.5532	15.96	LumA	Stage IV	N1a	#N/A	T4
TCGA-A7-A13E-11	TCGA-A7-A13E	1	614	#N/A	15.96	#N/A	#N/A	N1	Primary	#N/A
TCGA-E2-A3DX-01	TCGA-E2-A3DX	0	1325	#N/A	15.8	LumA	#N/A	N3	#N/A	#N/A
TCGA-AN-A0XV-01	TCGA-AN-A0XV	0	162	0.0253	15.77	#N/A	#N/A	N2	#N/A	#N/A
TCGA-AR-A24T-01	TCGA-AR-A24T	0	3202	0.3048	15.77	LumA	Stage IIIC	N3	Primary	T3
TCGA-AC-A2FM-11	TCGA-AC-A2FM	1	792	#N/A	15.88	#N/A	#N/A	N1mi	Primary	#N/A
TCGA-AR-A24W-01	TCGA-AR-A24W	0	1550	#N/A	15.77	LumA	#N/A	N1	Primary	#N/A
TCGA-LD-A74U-01	TCGA-LD-A74U	0	402	#N/A	15.77	0	#N/A	N3a	Primary	#N/A
TCGA-E2-A570-01	TCGA-E2-A570	0	931	#N/A	15.74	#N/A	#N/A	N1mi	Primary	#N/A
TCGA-A8-A09X-01	TCGA-A8-A09X	1	426	0.0806	15.89	Her2	Stage IIIC	N3a	Primary	T2
TCGA-AC-A6IX-01	TCGA-AC-A6IX	0	373	#N/A	15.67	0	#N/A	N3a	Primary	#N/A
TCGA-BH-A1F6-11	TCGA-BH-A1F6	1	2965	#N/A	15.82	#N/A	#N/A	N2a	Primary	#N/A
TCGA-A2-A1G6-01	TCGA-A2-A1G6	0	501	0.0011	15.61	Normal	Stage IIIA	N2a	#N/A	T2
TCGA-Z7-A8R5-01	TCGA-Z7-A8R5	0	3287	#N/A	15.89	0	#N/A	N1a	#N/A	#N/A
TCGA-D8-A145-01	TCGA-D8-A145	0	410	0.10650000000000001	15.58	LumA	Stage IIA	N1a	Primary	T1
TCGA-AR-A251-01	TCGA-AR-A251	0	3030	0.3806	15.56	Basal	Stage IIIA	N2	Primary	T2
TCGA-OL-A5S0-01	TCGA-OL-A5S0	0	620	#N/A	15.84	0	#N/A	N1a	Primary	#N/A
TCGA-LL-A5YL-01	TCGA-LL-A5YL	0	519	#N/A	15.88	0	#N/A	N1a	Primary	#N/A
TCGA-E9-A1ND-01	TCGA-E9-A1ND	0	1266	-0.155	15.81	Basal	Stage IIB	N1	Primary	T2
TCGA-BH-A1FR-11	TCGA-BH-A1FR	1	1642	#N/A	15.64	#N/A	#N/A	N1a	Primary	#N/A
TCGA-A7-A426-01	TCGA-A7-A426	0	364	#N/A	15.56	#N/A	#N/A	N3a	#N/A	#N/A
TCGA-AC-A23G-01	TCGA-AC-A23G	0	2248	#N/A	15.89	#N/A	#N/A	N1	Primary	#N/A
TCGA-D8-A27N-01	TCGA-D8-A27N	0	519	#N/A	15.81	LumB	#N/A	N2a	#N/A	#N/A
TCGA-D8-A1X8-01	TCGA-D8-A1X8	0	783	0.3241	15.62	LumA	Stage IIIA	N2a	#N/A	T1
TCGA-A2-A0T1-01	TCGA-A2-A0T1	0	521	0.1198	15.89	Her2	Stage IIIC	N3	Primary	T3
TCGA-A2-A3KC-01	TCGA-A2-A3KC	0	1102	#N/A	15.56	LumA	#N/A	N1a	Primary	#N/A
TCGA-A2-A0SW-01	TCGA-A2-A0SW	1	1365	0.5196	15.68	LumB	Stage IV	N2	Primary	T2
TCGA-BH-A1FB-11	TCGA-BH-A1FB	1	3669	#N/A	15.54	#N/A	#N/A	N1b	Primary	#N/A
TCGA-BH-A0BF-01	TCGA-BH-A0BF	1	1324	0.4016	15.7	LumB	Stage IIB	N1mi	Primary	T2
TCGA-AR-A24O-01	TCGA-AR-A24O	0	3607	0.0241	15.65	LumA	Stage IIIA	N2	#N/A	T3
TCGA-BH-A208-01	TCGA-BH-A208	1	1759	#N/A	16.1	Normal	#N/A	N1b	Primary	#N/A
TCGA-BH-A0B3-11	TCGA-BH-A0B3	0	1203	#N/A	15.49	#N/A	#N/A	N1a	#N/A	#N/A
TCGA-BH-A1EO-11	TCGA-BH-A1EO	1	2798	#N/A	15.9	#N/A	#N/A	N1	#N/A	#N/A
TCGA-BH-A1FJ-01	TCGA-BH-A1FJ	1	1927	1.213	15.53	LumB	Stage IIIA	N1b	#N/A	T3
TCGA-AQ-A1H3-01	TCGA-AQ-A1H3	0	989	0.5917	15.58	#N/A	#N/A	N3a	Primary	#N/A
TCGA-AC-A3OD-01	TCGA-AC-A3OD	0	451	#N/A	15.72	#N/A	#N/A	N1mi	#N/A	#N/A
TCGA-BH-A0BM-01	TCGA-BH-A0BM	0	1876	0.413	15.8	LumA	Stage IIB	N1a	Primary	T2
TCGA-OL-A66N-01	TCGA-OL-A66N	0	792	#N/A	15.84	0	#N/A	N3	Primary	#N/A
TCGA-OL-A5RU-01	TCGA-OL-A5RU	0	1219	#N/A	15.52	0	#N/A	N1	Primary	#N/A
TCGA-EW-A1PD-01	TCGA-EW-A1PD	0	424	#N/A	15.61	#N/A	#N/A	N1a	Primary	#N/A
TCGA-BH-A1FL-01	TCGA-BH-A1FL	1	1673	0.7474	15.44	LumA	Stage IIB	N1b	Primary	T2
TCGA-C8-A8HP-01	TCGA-C8-A8HP	0	396	#N/A	15.72	0	#N/A	N2	Primary	#N/A
TCGA-A7-A5ZW-01	TCGA-A7-A5ZW	0	326	#N/A	15.6	#N/A	#N/A	N1a	#N/A	#N/A
TCGA-BH-A18N-11	TCGA-BH-A18N	1	468	#N/A	15.52	#N/A	#N/A	N1b	#N/A	#N/A
TCGA-AC-A3BB-01	TCGA-AC-A3BB	0	987	#N/A	15.61	#N/A	#N/A	N2a	#N/A	#N/A
TCGA-3C-AALI-01	TCGA-3C-AALI	0	4005	#N/A	15.58	0	#N/A	N1a	Metastatic	#N/A
TCGA-A8-A06Q-01	TCGA-A8-A06Q	0	31	0.5236	15.72	#N/A	#N/A	N2	Primary	#N/A
TCGA-AO-A03L-01	TCGA-AO-A03L	0	2442	0.3023	15.58	LumA	Stage IIIA	N2	Primary	T3
TCGA-OK-A5Q2-01	TCGA-OK-A5Q2	0	64	#N/A	15.43	#N/A	#N/A	N1a	Primary	#N/A
TCGA-BH-A42V-01	TCGA-BH-A42V	0	635	#N/A	15.48	0	#N/A	N1mi	Primary	#N/A
TCGA-BH-A18V-06	TCGA-BH-A18V	1	1556	#N/A	15.63	Basal	#N/A	N1b	#N/A	#N/A
TCGA-A2-A4RY-01	TCGA-A2-A4RY	0	648	#N/A	15.39	0	#N/A	N3a	Primary	#N/A
TCGA-BH-A0BA-11	TCGA-BH-A0BA	0	1132	#N/A	15.51	#N/A	#N/A	N3a	#N/A	#N/A
TCGA-AR-A5QP-01	TCGA-AR-A5QP	0	1185	#N/A	15.47	0	#N/A	N1	Primary	#N/A
TCGA-BH-A0DV-01	TCGA-BH-A0DV	0	2064	0.10619999999999999	15.73	LumA	Stage IIIA	N2a	Primary	T2
TCGA-BH-A0AZ-11	TCGA-BH-A0AZ	0	1919	#N/A	15.41	#N/A	#N/A	N1a	Primary	#N/A
TCGA-C8-A12X-01	TCGA-C8-A12X	0	385	0.0983	15.59	LumA	Stage IIB	N1	Primary	T2
TCGA-EW-A1PG-01	TCGA-EW-A1PG	0	1051	0.0456	15.59	Normal	Stage IIB	N1a	#N/A	T2
TCGA-BH-A0H7-11	TCGA-BH-A0H7	0	702	#N/A	15.57	#N/A	#N/A	N2a	Primary	#N/A
TCGA-A8-A08L-01	TCGA-A8-A08L	1	30	0.8593	15.47	Her2	Stage IIIA	N2a	Primary	T3
TCGA-EW-A3U0-01	TCGA-EW-A3U0	0	532	#N/A	15.46	0	#N/A	N1a	Primary	#N/A
TCGA-A2-A0CL-01	TCGA-A2-A0CL	0	3015	0.026300000000000004	15.37	Normal	Stage IIIA	N2a	#N/A	T3
TCGA-BH-A1FE-01	TCGA-BH-A1FE	1	2273	0.028	15.49	LumA	Stage IIB	N1	Primary	T2
TCGA-E2-A10B-01	TCGA-E2-A10B	0	1141	0.44700000000000006	15.45	LumA	Stage IIB	N1a	Primary	T2
TCGA-E2-A14P-01	TCGA-E2-A14P	0	1246	0.4182	15.58	Her2	Stage IIIC	N3	Primary	T2
TCGA-E9-A6HE-01	TCGA-E9-A6HE	0	847	#N/A	15.7	0	#N/A	N3	Primary	#N/A
TCGA-S3-AA17-01	TCGA-S3-AA17	0	424	#N/A	15.49	0	#N/A	N1mi	#N/A	#N/A
TCGA-AC-A2FF-11	TCGA-AC-A2FF	0	2759	#N/A	15.42	#N/A	#N/A	N1	Primary	#N/A
TCGA-JL-A3YW-01	TCGA-JL-A3YW	0	360	#N/A	15.69	0	#N/A	N1	Primary	#N/A
TCGA-A8-A0A6-01	TCGA-A8-A0A6	0	640	0.666	15.46	#N/A	#N/A	N3a	Primary	#N/A
TCGA-D8-A140-01	TCGA-D8-A140	0	403	#N/A	15.37	LumA	#N/A	N1a	Primary	#N/A
TCGA-BH-A1FE-11	TCGA-BH-A1FE	1	2273	#N/A	15.37	Normal	#N/A	N1	#N/A	#N/A
TCGA-C8-A278-01	TCGA-C8-A278	0	297	0.1617	15.49	Her2	Stage IIIA	N2	Primary	T2
TCGA-D8-A3Z5-01	TCGA-D8-A3Z5	0	1015	#N/A	15.34	0	#N/A	N3a	Primary	#N/A
TCGA-A7-A2KD-01	TCGA-A7-A2KD	0	679	#N/A	15.33	LumB	#N/A	N2a	Primary	#N/A
TCGA-AC-A3QP-01	TCGA-AC-A3QP	0	675	#N/A	15.54	0	#N/A	N1mi	Primary	#N/A
TCGA-BH-A1FB-01	TCGA-BH-A1FB	1	3669	-0.0089	15.34	LumA	Stage IIB	N1b	Primary	T2
TCGA-BH-A0DI-01	TCGA-BH-A0DI	0	912	0.208	15.57	LumA	Stage IIB	N1a	Primary	T2
TCGA-BH-A1EW-01	TCGA-BH-A1EW	1	1694	0.437	15.33	LumA	Stage IIA	N1b	Primary	T2
TCGA-LD-A66U-01	TCGA-LD-A66U	0	646	#N/A	15.56	#N/A	#N/A	N1mi	Primary	#N/A
TCGA-AN-A0AS-01	TCGA-AN-A0AS	0	10	0.339	15.65	LumA	Stage IIIA	N2	Primary	T2
TCGA-BH-A18M-01	TCGA-BH-A18M	1	2207	#N/A	15.39	LumA	#N/A	N1	Primary	#N/A
TCGA-AO-A0J9-01	TCGA-AO-A0J9	0	1613	0.5335	15.86	LumA	Stage IIIC	N3	Primary	T2
TCGA-B6-A0WV-01	TCGA-B6-A0WV	1	2417	0.1575	15.27	#N/A	#N/A	N1b	#N/A	#N/A
TCGA-E2-A1B1-01	TCGA-E2-A1B1	0	2653	#N/A	15.36	LumA	#N/A	N1	Primary	#N/A
TCGA-A1-A0SN-01	TCGA-A1-A0SN	0	1196	#N/A	15.47	#N/A	#N/A	N1	#N/A	#N/A
TCGA-BH-A8G0-01	TCGA-BH-A8G0	0	662	#N/A	15.33	0	#N/A	N1a	#N/A	#N/A
TCGA-BH-A1EX-01	TCGA-BH-A1EX	1	1508	0.5171	15.32	LumA	Stage IIB	N1b	#N/A	T2
TCGA-E2-A1IL-01	TCGA-E2-A1IL	0	118	0.4273	15.27	LumA	Stage IIA	N1a	Primary	T1
TCGA-BH-A1F6-01	TCGA-BH-A1F6	1	2965	0.2314	15.33	Basal	#N/A	N2a	Primary	#N/A
TCGA-BH-A1EW-11	TCGA-BH-A1EW	1	1694	#N/A	15.15	#N/A	#N/A	N1b	Primary	#N/A
TCGA-AR-A1AR-01	TCGA-AR-A1AR	1	524	-0.3554	15.31	#N/A	#N/A	N2	Primary	#N/A
TCGA-BH-A0E9-01	TCGA-BH-A0E9	0	2489	0.4684	15.21	LumA	Stage IIB	N1a	#N/A	T2
TCGA-A2-A0SY-01	TCGA-A2-A0SY	0	1347	#N/A	15.48	#N/A	#N/A	N1	Primary	#N/A
TCGA-UU-A93S-01	TCGA-UU-A93S	1	116	#N/A	15.62	0	#N/A	N3b	#N/A	#N/A
TCGA-BH-A0BT-11	TCGA-BH-A0BT	0	2365	#N/A	15.26	#N/A	#N/A	N1mi	Primary	#N/A
TCGA-BH-A0E1-11	TCGA-BH-A0E1	0	477	#N/A	15.4	Normal	#N/A	N1	Primary	#N/A
TCGA-GM-A5PX-01	TCGA-GM-A5PX	0	551	#N/A	15.26	0	#N/A	N1mi	Primary	#N/A
TCGA-A8-A07P-01	TCGA-A8-A07P	0	334	#N/A	15.44	LumA	#N/A	N1	#N/A	#N/A
TCGA-BH-A0EA-01	TCGA-BH-A0EA	1	991	0.6047	15.24	LumA	Stage IIA	N1a	#N/A	T1
TCGA-E2-A15R-01	TCGA-E2-A15R	0	1732	-0.7567	15.24	LumA	Stage IIA	N1a	Primary	T1
TCGA-AC-A2QI-01	TCGA-AC-A2QI	0	588	#N/A	15.19	0	#N/A	N1a	#N/A	#N/A
TCGA-BH-A0B7-11	TCGA-BH-A0B7	0	2559	#N/A	15.15	Normal	#N/A	N1a	Normal	#N/A
TCGA-A2-A4RW-01	TCGA-A2-A4RW	0	222	#N/A	15.21	#N/A	#N/A	N3a	#N/A	#N/A
TCGA-AC-A2FF-01	TCGA-AC-A2FF	0	2759	#N/A	15.3	LumA	#N/A	N1	Primary	#N/A
TCGA-AR-A2LO-01	TCGA-AR-A2LO	0	1198	#N/A	15.15	LumA	#N/A	N1	Primary	#N/A
TCGA-E9-A1N5-11	TCGA-E9-A1N5	0	1120	#N/A	15.23	Normal	#N/A	N1	#N/A	#N/A
TCGA-BH-A0BT-01	TCGA-BH-A0BT	0	2365	0.3739	15.35	LumA	Stage IIA	N1mi	#N/A	T1
TCGA-BH-A0C1-01	TCGA-BH-A0C1	1	1411	0.8101	15.28	LumA	Stage IIIA	N2a	Primary	T3
TCGA-EW-A1IZ-01	TCGA-EW-A1IZ	0	554	0.0169	15.15	0	Stage IIIA	N2a	Primary	T2
TCGA-A2-A4S2-01	TCGA-A2-A4S2	0	643	#N/A	15.16	0	#N/A	N2	#N/A	#N/A
TCGA-AO-A0JF-01	TCGA-AO-A0JF	0	1980	0.2817	15.3	LumA	Stage IIA	N1a	#N/A	T1
TCGA-BH-A0C0-11	TCGA-BH-A0C0	0	1270	#N/A	15.15	#N/A	#N/A	N1a	Primary	#N/A
TCGA-AO-A0JG-01	TCGA-AO-A0JG	0	798	0.3644	15.21	LumA	Stage IIIA	N2a	Primary	T2
TCGA-BH-A203-11	TCGA-BH-A203	1	1174	#N/A	15.29	Normal	#N/A	N1b	Primary	#N/A
TCGA-D8-A1XB-01	TCGA-D8-A1XB	0	552	0.4247	15.25	LumA	Stage IIB	N1a	#N/A	T2
TCGA-AC-A2FE-01	TCGA-AC-A2FE	1	2636	#N/A	15.18	0	#N/A	N3a	Primary	#N/A
TCGA-BH-A0BV-11	TCGA-BH-A0BV	0	1519	#N/A	15.18	#N/A	#N/A	N1a	Primary	#N/A
TCGA-GM-A3XG-01	TCGA-GM-A3XG	0	1330	#N/A	15.26	0	#N/A	N1a	Primary	#N/A
TCGA-E2-A1LE-01	TCGA-E2-A1LE	1	879	#N/A	15.38	0	#N/A	N3a	Primary	#N/A
TCGA-EW-A2FS-01	TCGA-EW-A2FS	0	1604	0.26	15.31	LumA	Stage IIB	N1mi	Primary	0
TCGA-BH-A0BS-11	TCGA-BH-A0BS	0	2612	#N/A	15.19	#N/A	#N/A	N1c	Primary	#N/A
TCGA-GM-A3NY-01	TCGA-GM-A3NY	0	1162	#N/A	15.33	LumA	#N/A	N1a	Primary	#N/A
TCGA-AC-A3W7-01	TCGA-AC-A3W7	0	471	#N/A	15.14	0	#N/A	N1a	Primary	#N/A
TCGA-BH-A0W5-01	TCGA-BH-A0W5	0	1288	-0.0282	15.11	LumA	Stage IIA	N1a	Primary	T1
TCGA-A2-A0CK-01	TCGA-A2-A0CK	0	4159	#N/A	15.22	0	#N/A	N2a	Primary	#N/A
TCGA-BH-A0B1-01	TCGA-BH-A0B1	0	1148	0.4465	15.34	LumA	Stage IIB	N1a	Primary	T2
TCGA-BH-A0BZ-11	TCGA-BH-A0BZ	0	2255	#N/A	15.26	#N/A	#N/A	N1a	#N/A	#N/A
TCGA-A8-A079-01	TCGA-A8-A079	0	274	0.196	15.36	LumB	Stage IIIB	N3	Primary	T4
TCGA-B6-A1KF-01	TCGA-B6-A1KF	0	3088	1.181	15.35	#N/A	#N/A	N1	#N/A	#N/A
TCGA-A2-A25E-01	TCGA-A2-A25E	0	3204	#N/A	15.11	LumB	#N/A	N2a	Primary	#N/A
TCGA-AR-A0TZ-01	TCGA-AR-A0TZ	1	3262	0.2131	15.11	LumA	Stage IIIA	N2	Normal	T2
TCGA-A7-A26E-01	TCGA-A7-A26E	0	954	0.2884	15.17	LumA	Stage IIIA	N1a	Primary	T3
TCGA-A7-A425-01	TCGA-A7-A425	0	447	#N/A	15.12	0	#N/A	N3a	Primary	#N/A
TCGA-AR-A254-01	TCGA-AR-A254	0	2605	#N/A	15.27	Her2	#N/A	N2	Primary	#N/A
TCGA-A2-A0YG-01	TCGA-A2-A0YG	0	666	#N/A	15.17	LumB	#N/A	N3a	Normal	#N/A
TCGA-E2-A14O-01	TCGA-E2-A14O	0	1359	0.5538	15.47	LumB	Stage IIIA	N1a	Primary	T3
TCGA-E2-A1IE-01	TCGA-E2-A1IE	0	2362	0.0815	15.11	#N/A	#N/A	N1	Primary	#N/A
TCGA-A8-A08T-01	TCGA-A8-A08T	1	3409	0.7335	15.12	LumA	Stage IV	N1a	Primary	T2
TCGA-BH-A0BJ-01	TCGA-BH-A0BJ	0	660	0.5138	15.16	LumA	Stage IIB	N1a	#N/A	T2
TCGA-AN-A0XN-01	TCGA-AN-A0XN	0	10	0.6548	15.38	LumA	Stage IIIA	N2	#N/A	T2
TCGA-E9-A3X8-01	TCGA-E9-A3X8	0	926	#N/A	15.59	0	#N/A	N1	#N/A	#N/A
TCGA-E2-A15E-01	TCGA-E2-A15E	0	630	#N/A	15.09	LumA	#N/A	N1a	Primary	#N/A
TCGA-AR-A0U3-01	TCGA-AR-A0U3	0	4080	0.2012	15.09	LumA	Stage IIB	N1	Primary	T2
TCGA-AR-A1AL-01	TCGA-AR-A1AL	0	2971	0.47400000000000003	15	LumA	Stage IIIA	N1	Primary	T3
TCGA-A8-A07I-01	TCGA-A8-A07I	0	426	0.4521	15.21	Her2	Stage IIIA	N2a	#N/A	T2
TCGA-A2-A04W-01	TCGA-A2-A04W	0	3102	0.1605	15.47	Her2	Stage IIB	N1mi	Primary	T2
TCGA-AO-A0J7-01	TCGA-AO-A0J7	0	618	0.3347	15.2	LumB	Stage IIB	N1	#N/A	T2
TCGA-B6-A0X5-01	TCGA-B6-A0X5	1	2097	0.022700000000000005	15.02	#N/A	#N/A	N1b	#N/A	#N/A
TCGA-D8-A1Y3-01	TCGA-D8-A1Y3	0	430	0.3646	15.31	LumB	Stage IIIA	N2a	#N/A	T2
TCGA-BH-A18Q-01	TCGA-BH-A18Q	1	1692	0.3733	15.02	Basal	Stage IIB	N1b	Primary	T2
TCGA-E2-A15E-06	TCGA-E2-A15E	0	630	#N/A	15.1	#N/A	#N/A	N1a	#N/A	#N/A
TCGA-C8-A130-01	TCGA-C8-A130	0	370	#N/A	15.15	LumB	#N/A	N2	#N/A	#N/A
TCGA-BH-A203-01	TCGA-BH-A203	1	1174	#N/A	15.2	Her2	#N/A	N1b	Primary	#N/A
TCGA-AC-A2FK-01	TCGA-AC-A2FK	0	2650	#N/A	14.96	#N/A	#N/A	N3a	#N/A	#N/A
TCGA-B6-A0RV-01	TCGA-B6-A0RV	0	5156	0.0115	15.01	LumA	Stage IIIA	N2	Primary	T3
TCGA-B6-A0I6-01	TCGA-B6-A0I6	1	991	0.3033	15.09	Basal	Stage IIA	N1	Primary	T1
TCGA-A8-A0A7-01	TCGA-A8-A0A7	0	30	0.0313	15.19	Her2	Stage IIB	N1a	Primary	T2
TCGA-BH-A1F0-01	TCGA-BH-A1F0	1	785	0.1626	14.95	Basal	Stage IIA	N1c	Primary	T1
TCGA-A2-A0YL-01	TCGA-A2-A0YL	0	1474	0.22510000000000002	15	LumA	Stage IIIA	N2a	Primary	T3
TCGA-AO-A0JA-01	TCGA-AO-A0JA	0	655	0.5294	15.09	#N/A	#N/A	N3	Primary	#N/A
TCGA-A8-A085-01	TCGA-A8-A085	0	1124	0.5523	15.18	LumB	Stage IIB	N1a	#N/A	T2
TCGA-AR-A0TR-01	TCGA-AR-A0TR	1	160	0.5675	15	LumA	Stage IIB	N1	Primary	T2
TCGA-BH-A1F2-01	TCGA-BH-A1F2	1	959	#N/A	15.13	LumB	#N/A	N1b	Primary	#N/A
TCGA-A7-A13E-01	TCGA-A7-A13E	1	614	0.5342	15.18	Basal	Stage IIB	N1	#N/A	T2
TCGA-PE-A5DC-01	TCGA-PE-A5DC	1	1430	#N/A	15.08	0	#N/A	N2a	#N/A	#N/A
TCGA-A2-A0YE-01	TCGA-A2-A0YE	0	554	0.2383	15.05	Basal	Stage IIB	N1a	#N/A	T2
TCGA-BH-A0DD-11	TCGA-BH-A0DD	0	2486	#N/A	15.38	#N/A	#N/A	N1a	#N/A	#N/A
TCGA-E2-A1LI-01	TCGA-E2-A1LI	0	3121	0.42679999999999996	15.12	#N/A	#N/A	N1	Primary	#N/A
TCGA-D8-A1XT-01	TCGA-D8-A1XT	0	506	0.2532	15.04	Her2	Stage IIA	N1a	Primary	T1
TCGA-AN-A0XO-01	TCGA-AN-A0XO	0	375	0.6218	15.14	LumA	Stage IIIA	N2	Primary	T2
TCGA-AO-A12D-01	TCGA-AO-A12D	0	2515	0.3217	15.2	Her2	Stage IIA	N1a	Primary	T1
TCGA-B6-A0IK-01	TCGA-B6-A0IK	1	571	0.086	15.1	Her2	Stage IIIB	N1	Primary	T4
TCGA-AQ-A7U7-01	TCGA-AQ-A7U7	1	584	#N/A	14.9	0	#N/A	N2a	Primary	#N/A
TCGA-C8-A27A-01	TCGA-C8-A27A	0	747	0.1617	14.88	LumB	Stage IIB	N1	#N/A	T2
TCGA-EW-A1J2-01	TCGA-EW-A1J2	0	403	0.5524	14.94	LumA	#N/A	N1mi	#N/A	#N/A
TCGA-E9-A1NE-01	TCGA-E9-A1NE	0	1088	0.0813	14.92	LumA	Stage IIB	N1	Primary	T2
TCGA-AC-A7VB-01	TCGA-AC-A7VB	0	250	#N/A	14.93	#N/A	#N/A	N1a	Primary	#N/A
TCGA-BH-A0DT-01	TCGA-BH-A0DT	0	2403	0.4891	14.95	LumA	Stage IIA	N1a	Primary	T1
TCGA-BH-A18I-01	TCGA-BH-A18I	0	1093	0.068	14.94	#N/A	#N/A	N1a	Primary	#N/A
TCGA-E2-A14X-01	TCGA-E2-A14X	0	972	0.4318	15.03	Basal	Stage IIIA	N2	Primary	T2
TCGA-C8-A12W-01	TCGA-C8-A12W	0	385	0.2105	15.06	LumB	Stage IIIB	N1	Primary	T4
TCGA-E2-A107-01	TCGA-E2-A107	0	1047	0.6357	14.97	0	Stage IIIA	N2a	#N/A	T3
TCGA-BH-A18R-11	TCGA-BH-A18R	1	1142	#N/A	14.98	Normal	#N/A	N1	Primary	#N/A
TCGA-B6-A401-01	TCGA-B6-A401	0	2596	#N/A	14.98	#N/A	#N/A	N1a	Primary	#N/A
TCGA-C8-A26W-01	TCGA-C8-A26W	0	381	#N/A	14.89	LumB	#N/A	N1	Primary	#N/A
TCGA-GM-A2DF-01	TCGA-GM-A2DF	0	2155	0.0906	15.17	Basal	Stage IIA	N1a	Primary	0
TCGA-AN-A041-01	TCGA-AN-A041	0	7	0.475	15.15	LumA	Stage IIB	N1a	Primary	T2
TCGA-E9-A1RC-01	TCGA-E9-A1RC	0	1224	0.8179999999999998	14.98	LumA	Stage IIIC	N3	Primary	T4
TCGA-E9-A5FK-01	TCGA-E9-A5FK	0	812	#N/A	15.23	0	#N/A	N3	Primary	#N/A
TCGA-AC-A6IV-01	TCGA-AC-A6IV	0	568	#N/A	14.92	#N/A	#N/A	N1	Primary	#N/A
TCGA-S3-A6ZG-01	TCGA-S3-A6ZG	0	562	#N/A	14.79	0	#N/A	N1	#N/A	#N/A
TCGA-B6-A0RO-01	TCGA-B6-A0RO	0	4929	0.2658	15	LumA	Stage IIIB	N1a	Primary	T4
TCGA-A8-A09Q-01	TCGA-A8-A09Q	0	761	0.2419	15.1	#N/A	#N/A	N2a	Primary	#N/A
TCGA-AO-A0JI-01	TCGA-AO-A0JI	0	1528	0.1017	14.96	LumA	Stage IIA	N1	Primary	T1
TCGA-BH-A208-11	TCGA-BH-A208	1	1759	#N/A	14.92	Normal	#N/A	N1b	Primary	#N/A
TCGA-C8-A1HK-01	TCGA-C8-A1HK	0	366	0.4939	15	Her2	Stage IIB	N1	Primary	T2
TCGA-E9-A1RI-11	TCGA-E9-A1RI	0	1449	#N/A	15.29	#N/A	#N/A	N2	Primary	#N/A
TCGA-EW-A1PE-01	TCGA-EW-A1PE	0	320	0.2929	14.93	LumA	Stage IIA	N1a	#N/A	T1
TCGA-E2-A15A-06	TCGA-E2-A15A	0	710	#N/A	14.82	LumB	#N/A	N3a	Primary	#N/A
TCGA-BH-A18V-01	TCGA-BH-A18V	1	1556	0.2742	14.98	Basal	Stage IIB	N1b	Primary	T2
TCGA-E9-A1R2-01	TCGA-E9-A1R2	0	1063	0.37959999999999994	14.83	LumA	Stage IIIC	N3	Primary	T2
TCGA-S3-A6ZH-01	TCGA-S3-A6ZH	0	641	#N/A	14.95	0	#N/A	N3a	#N/A	#N/A
TCGA-AO-A1KT-01	TCGA-AO-A1KT	0	541	0.3726999999999999	14.98	LumB	Stage IIA	N1	Primary	T1
TCGA-MS-A51U-01	TCGA-MS-A51U	0	681	#N/A	14.9	0	#N/A	N1	Primary	#N/A
TCGA-A8-A07G-01	TCGA-A8-A07G	0	577	0.4429	15.09	#N/A	#N/A	N1a	Primary	#N/A
TCGA-C8-A12Q-01	TCGA-C8-A12Q	1	385	-0.4	14.95	Her2	Stage IIIA	N2	#N/A	T1
TCGA-A8-A07U-01	TCGA-A8-A07U	0	760	0.12099999999999998	14.98	#N/A	#N/A	N2a	Primary	#N/A
TCGA-AR-A2LJ-01	TCGA-AR-A2LJ	0	2632	#N/A	15.18	0	#N/A	N1	Primary	#N/A
TCGA-B6-A0RT-01	TCGA-B6-A0RT	0	2721	-0.0356	14.76	Basal	Stage IIIA	N1	Primary	T3
TCGA-BH-A0DZ-01	TCGA-BH-A0DZ	0	495	#N/A	15.17	#N/A	#N/A	N1a	#N/A	#N/A
TCGA-EW-A1PB-01	TCGA-EW-A1PB	0	608	-0.1901	14.95	Basal	Stage IIIA	N1a	Primary	T3
TCGA-GM-A3XN-01	TCGA-GM-A3XN	0	2019	#N/A	14.92	0	#N/A	N2a	Primary	#N/A
TCGA-S3-AA15-01	TCGA-S3-AA15	0	525	#N/A	14.89	0	#N/A	N1a	Normal	#N/A
TCGA-EW-A1P8-01	TCGA-EW-A1P8	1	239	0.2758	14.89	Basal	Stage IIIC	N3b	Primary	T2
TCGA-BH-A0BC-01	TCGA-BH-A0BC	0	974	0.3438	14.92	LumA	Stage IIIC	N3	Primary	T2
TCGA-E2-A1LB-01	TCGA-E2-A1LB	0	2306	0.045	15.09	Her2	Stage IIB	N1	Primary	T2
TCGA-LL-A7SZ-01	TCGA-LL-A7SZ	0	594	#N/A	15.13	0	#N/A	N1a	Primary	#N/A
TCGA-E2-A1LL-01	TCGA-E2-A1LL	0	1309	0.6123	15.05	Basal	Stage IIIA	N2a	Primary	T3
TCGA-BH-A0B7-01	TCGA-BH-A0B7	0	2559	#N/A	14.91	Her2	#N/A	N1a	Primary	#N/A
TCGA-A7-A13F-01	TCGA-A7-A13F	0	765	0.6066	14.98	LumB	Stage IIIA	N1a	Primary	T3
TCGA-A2-A1FW-01	TCGA-A2-A1FW	0	528	-0.7139	14.89	LumB	Stage IIIA	N2a	Primary	T3
TCGA-EW-A1PA-01	TCGA-EW-A1PA	0	575	0.0965	14.79	LumA	Stage IIB	N1a	#N/A	T2
TCGA-AC-A62V-01	TCGA-AC-A62V	1	348	#N/A	15.15	#N/A	#N/A	N1a	#N/A	#N/A
TCGA-D8-A1Y0-01	TCGA-D8-A1Y0	0	472	0.5551	14.78	LumA	Stage IIIA	N2a	Primary	T1
TCGA-C8-A275-01	TCGA-C8-A275	0	1	#N/A	14.91	Her2	#N/A	N1	Primary	#N/A
TCGA-AR-A24V-01	TCGA-AR-A24V	0	3203	-0.0187	14.97	LumA	Stage IIB	N1	#N/A	T2
TCGA-GM-A2DC-01	TCGA-GM-A2DC	0	2535	#N/A	14.91	LumA	#N/A	N1a	Primary	#N/A
TCGA-AO-A0JB-01	TCGA-AO-A0JB	0	1542	0.0978	15.87	0	Stage IIIA	N1a	Primary	T3
TCGA-B6-A0I5-01	TCGA-B6-A0I5	0	8556	0.5611	15.21	#N/A	#N/A	N1b	#N/A	#N/A
TCGA-E9-A3Q9-01	TCGA-E9-A3Q9	0	1001	#N/A	15.02	LumA	#N/A	N3	Primary	#N/A
TCGA-A8-A07L-01	TCGA-A8-A07L	0	975	-0.6356	14.79	#N/A	#N/A	N1a	#N/A	#N/A
TCGA-BH-A0DH-11	TCGA-BH-A0DH	0	1156	#N/A	15.04	#N/A	#N/A	N1a	Primary	#N/A
TCGA-A2-A1G1-01	TCGA-A2-A1G1	0	584	0.0701	14.93	Basal	Stage IIB	N1	Primary	T2
TCGA-E9-A1RF-11	TCGA-E9-A1RF	0	200	#N/A	15.13	#N/A	#N/A	N2	#N/A	#N/A
TCGA-BH-A1EO-01	TCGA-BH-A1EO	1	2798	0.3158	14.89	LumA	Stage IIA	N1	Primary	T1
TCGA-A2-A0ST-01	TCGA-A2-A0ST	0	3017	0.0853	14.8	Basal	Stage IIA	N1a	Primary	T1
TCGA-B6-A1KC-01	TCGA-B6-A1KC	0	1326	0.5165	14.97	#N/A	#N/A	N1	Primary	#N/A
TCGA-B6-A0IB-01	TCGA-B6-A0IB	1	3941	0.6973	14.82	LumB	Stage IV	N3	Primary	T3
TCGA-B6-A0IG-01	TCGA-B6-A0IG	1	4456	#N/A	14.92	LumA	#N/A	N1b	#N/A	#N/A
TCGA-OL-A5RW-01	TCGA-OL-A5RW	0	1106	#N/A	14.97	0	#N/A	N1	Primary	#N/A
TCGA-A1-A0SI-01	TCGA-A1-A0SI	0	635	0.5064	14.85	#N/A	#N/A	N1a	Primary	#N/A
TCGA-A2-A0YT-01	TCGA-A2-A0YT	1	723	0.36269999999999997	14.75	LumB	Stage IIIB	N2a	#N/A	T4
TCGA-EW-A1OV-01	TCGA-EW-A1OV	0	789	0.2283	14.76	Her2	Stage IIB	N1mi	#N/A	T2
TCGA-AR-A1AO-01	TCGA-AR-A1AO	0	2618	0.0317	14.78	Normal	Stage IIA	N1	Primary	T1
TCGA-EW-A2FV-01	TCGA-EW-A2FV	0	788	#N/A	14.74	LumA	#N/A	N3a	Primary	#N/A
TCGA-AC-A62Y-01	TCGA-AC-A62Y	0	530	#N/A	14.73	#N/A	#N/A	N1	#N/A	#N/A
TCGA-E2-A2P6-01	TCGA-E2-A2P6	0	1051	#N/A	14.77	#N/A	#N/A	N1	Primary	#N/A
TCGA-BH-A28Q-01	TCGA-BH-A28Q	0	1119	#N/A	14.64	LumA	#N/A	N1a	#N/A	#N/A
TCGA-BH-A0B3-01	TCGA-BH-A0B3	0	1203	0.5331	14.83	Basal	Stage IIB	N1a	#N/A	T2
TCGA-D8-A1XS-01	TCGA-D8-A1XS	0	496	#N/A	14.7	LumB	#N/A	N3a	Primary	#N/A
TCGA-AN-A0XW-01	TCGA-AN-A0XW	0	170	0.429	14.78	LumA	Stage IIIA	N2	#N/A	T2
TCGA-E9-A228-01	TCGA-E9-A228	0	1285	#N/A	14.75	LumB	#N/A	N1	Primary	#N/A
TCGA-A8-A07F-01	TCGA-A8-A07F	0	577	0.8329	14.54	LumA	Stage IIB	N1a	#N/A	T2
TCGA-GM-A5PV-01	TCGA-GM-A5PV	0	412	#N/A	14.68	0	#N/A	N1a	Primary	#N/A
TCGA-A2-A0D4-01	TCGA-A2-A0D4	0	767	0.3871	14.76	LumB	Stage IIB	N1a	Primary	T2
TCGA-E9-A1NC-01	TCGA-E9-A1NC	0	1203	0.1942	14.94	#N/A	#N/A	N1	Primary	#N/A
TCGA-C8-A137-01	TCGA-C8-A137	0	379	0.0694	14.86	Her2	Stage IIB	N1	Primary	T2
TCGA-AC-A3HN-01	TCGA-AC-A3HN	0	496	#N/A	14.62	LumA	#N/A	N1a	Primary	#N/A
TCGA-E9-A1N4-01	TCGA-E9-A1N4	0	1000	0.12040000000000001	14.73	LumA	Stage IIIA	N2	Primary	T2
TCGA-LQ-A4E4-01	TCGA-LQ-A4E4	0	849	#N/A	14.61	0	#N/A	N1a	Primary	#N/A
TCGA-AR-A0TW-01	TCGA-AR-A0TW	0	3009	0.37109999999999993	14.76	LumA	Stage IIIA	N1	Primary	T3
TCGA-C8-A12P-01	TCGA-C8-A12P	0	358	0.2555	14.79	Her2	Stage IIB	N1	Normal	T2
TCGA-C8-A131-01	TCGA-C8-A131	0	411	0.2759	14.89	Basal	Stage IIIA	N2	Primary	T2
TCGA-AC-A2FM-01	TCGA-AC-A2FM	1	792	#N/A	14.56	0	#N/A	N1mi	Primary	#N/A
TCGA-A8-A09E-01	TCGA-A8-A09E	0	1492	#N/A	14.65	0	#N/A	N1a	Primary	#N/A
TCGA-BH-A0E2-01	TCGA-BH-A0E2	0	435	0.1142	14.66	LumA	Stage IIIA	N2a	Primary	T2
TCGA-A8-A08P-01	TCGA-A8-A08P	0	943	#N/A	14.61	LumB	#N/A	N2a	Primary	#N/A
TCGA-AN-A0XR-01	TCGA-AN-A0XR	0	10	0.45259999999999995	14.57	#N/A	#N/A	N2	Primary	#N/A
TCGA-BH-A0BM-11	TCGA-BH-A0BM	0	1876	#N/A	14.65	#N/A	#N/A	N1a	Primary	#N/A
TCGA-BH-A0DQ-11	TCGA-BH-A0DQ	0	98	#N/A	14.51	#N/A	#N/A	N1	Primary	#N/A
TCGA-AR-A5QQ-01	TCGA-AR-A5QQ	1	322	#N/A	14.82	0	#N/A	N1	Primary	#N/A
TCGA-A2-A1FX-01	TCGA-A2-A1FX	0	1847	0.277	14.45	LumB	Stage IIIA	N2a	#N/A	T3
TCGA-B6-A0WZ-01	TCGA-B6-A0WZ	0	6292	0.2865	14.66	#N/A	#N/A	N1b	Primary	#N/A
TCGA-D8-A1JB-01	TCGA-D8-A1JB	0	1688	#N/A	14.46	LumA	#N/A	N1a	Primary	#N/A
TCGA-EW-A2FR-01	TCGA-EW-A2FR	0	1673	#N/A	14.77	Her2	#N/A	N3a	Primary	#N/A
TCGA-AR-A2LM-01	TCGA-AR-A2LM	0	1935	#N/A	14.54	LumA	#N/A	N1	#N/A	#N/A
TCGA-E9-A1ND-11	TCGA-E9-A1ND	0	1266	#N/A	14.78	#N/A	#N/A	N1	#N/A	#N/A
TCGA-A2-A3XW-01	TCGA-A2-A3XW	0	1712	#N/A	14.84	0	#N/A	N1a	Metastatic	#N/A
TCGA-AN-A0XS-01	TCGA-AN-A0XS	0	10	-0.1023	14.51	LumA	Stage IIIA	N2	#N/A	T2
TCGA-D8-A1J8-01	TCGA-D8-A1J8	0	431	0.6444	14.48	LumB	Stage IIB	N1a	Primary	T2
TCGA-E9-A1RF-01	TCGA-E9-A1RF	0	200	0.5512	14.71	LumA	Stage IIIA	N2	Primary	T2
TCGA-A1-A0SJ-01	TCGA-A1-A0SJ	0	416	0.2083	14.6	LumA	Stage IIIA	N1a	Primary	T3
TCGA-AR-A24R-01	TCGA-AR-A24R	0	3430	0.4809	14.46	LumB	Stage IIIA	N2	Primary	T1
TCGA-B6-A0WW-01	TCGA-B6-A0WW	1	558	0.7189	14.55	#N/A	#N/A	N1b	Primary	#N/A
TCGA-A8-A09R-01	TCGA-A8-A09R	0	273	0.685	14.51	LumB	Stage IIB	N1	#N/A	T2
TCGA-BH-A0C7-01	TCGA-BH-A0C7	0	2767	0.3839	14.41	LumB	Stage IIB	N1mi	Primary	T2
TCGA-LL-A7T0-01	TCGA-LL-A7T0	0	376	#N/A	14.53	#N/A	#N/A	N1a	Primary	#N/A
TCGA-BH-A18R-01	TCGA-BH-A18R	1	1142	0.5257	14.52	Her2	Stage IIA	N1	Primary	T2
TCGA-AC-A6NO-01	TCGA-AC-A6NO	0	51	#N/A	14.36	0	#N/A	N1a	Primary	#N/A
TCGA-E9-A1RI-01	TCGA-E9-A1RI	0	1449	#N/A	14.46	LumA	#N/A	N2	Primary	#N/A
TCGA-A8-A07E-01	TCGA-A8-A07E	0	608	0.3179	14.49	LumA	Stage X	N3a	#N/A	T4
TCGA-B6-A0WY-01	TCGA-B6-A0WY	1	3461	0.0326	14.44	#N/A	#N/A	N1b	Primary	#N/A
TCGA-BH-A0GZ-01	TCGA-BH-A0GZ	0	328	0.4983	14.66	#N/A	#N/A	N1a	Primary	#N/A
TCGA-E9-A1RC-11	TCGA-E9-A1RC	0	1224	#N/A	14.85	#N/A	#N/A	N3	Primary	#N/A
TCGA-AN-A0FW-01	TCGA-AN-A0FW	0	11	0.8436	14.6	LumA	Stage IIIA	N2	Primary	T2
TCGA-C8-A26V-01	TCGA-C8-A26V	0	616	0.4879	14.44	LumB	Stage IIIA	N2	Primary	T3
TCGA-A2-A0T3-01	TCGA-A2-A0T3	0	1516	0.277	14.37	LumB	Stage IB	N1mi	Primary	T1
TCGA-BH-A1FM-01	TCGA-BH-A1FM	1	1388	0.558	14.72	LumB	Stage IIIA	N2	Primary	T2
TCGA-D8-A1XK-01	TCGA-D8-A1XK	0	441	-0.0264	14.42	Basal	Stage IIB	N1a	Primary	T2
TCGA-BH-A0GY-01	TCGA-BH-A0GY	0	923	0.1674	14.47	LumA	Stage IIA	N1	Primary	T2
TCGA-AR-A1AU-01	TCGA-AR-A1AU	0	2868	0.004	14.47	LumA	Stage IIIA	N2	Primary	T2
TCGA-D8-A27L-01	TCGA-D8-A27L	0	499	-0.0012	14.32	LumA	Stage IIIA	N2a	#N/A	T1
TCGA-BH-A18U-01	TCGA-BH-A18U	1	1563	#N/A	14.5	#N/A	#N/A	N2a	Primary	#N/A
TCGA-D8-A1XL-01	TCGA-D8-A1XL	0	606	0.4062	14.43	LumB	Stage IIB	N1a	Primary	T2
TCGA-E9-A1N5-01	TCGA-E9-A1N5	0	1120	0.0313	14.34	LumA	Stage IIB	N1	#N/A	T2
TCGA-E2-A1L7-01	TCGA-E2-A1L7	0	1836	0.24119999999999997	14.33	LumB	Stage IIIA	N2	Primary	T2
TCGA-D8-A73W-01	TCGA-D8-A73W	1	385	#N/A	14.38	0	#N/A	N1a	#N/A	#N/A
TCGA-BH-A0E0-11	TCGA-BH-A0E0	0	134	#N/A	14.53	#N/A	#N/A	N3a	Primary	#N/A
TCGA-A2-A1G0-01	TCGA-A2-A1G0	0	616	0.1794	14.37	LumA	Stage IIB	N1a	Primary	T2
TCGA-A2-A0T2-01	TCGA-A2-A0T2	1	255	-0.3455	14.65	Basal	Stage IV	N3	Primary	T3
TCGA-C8-A12U-01	TCGA-C8-A12U	0	385	0.1804	14.45	LumB	Stage IIB	N1	Primary	T2
TCGA-AO-A03R-01	TCGA-AO-A03R	0	2091	0.3842	14.7	#N/A	#N/A	N1a	Primary	#N/A
TCGA-GM-A2DA-01	TCGA-GM-A2DA	1	6593	#N/A	14.59	#N/A	#N/A	N1b	Primary	#N/A
TCGA-A8-A086-01	TCGA-A8-A086	0	396	-0.0893	14.44	LumA	Stage IIA	N1a	Primary	T1
TCGA-BH-A0DQ-01	TCGA-BH-A0DQ	0	98	0.3906	14.39	#N/A	#N/A	N1	Primary	#N/A
TCGA-C8-A8HQ-01	TCGA-C8-A8HQ	0	380	#N/A	14.36	0	#N/A	N1	Primary	#N/A
TCGA-A7-A13H-01	TCGA-A7-A13H	0	899	#N/A	14.2	#N/A	#N/A	N1a	#N/A	#N/A
TCGA-A7-A4SA-01	TCGA-A7-A4SA	0	454	#N/A	14.3	0	#N/A	N1a	Primary	#N/A
TCGA-BH-A1F8-01	TCGA-BH-A1F8	1	1	0.2878	14.38	LumB	Stage IIIB	N2	Primary	T4
TCGA-A2-A3KD-01	TCGA-A2-A3KD	0	1206	#N/A	14.31	LumA	#N/A	N1mi	#N/A	#N/A
TCGA-A2-A0EY-01	TCGA-A2-A0EY	0	1925	0.3815	14.32	LumB	Stage IIB	N1a	#N/A	T2
TCGA-D8-A27T-01	TCGA-D8-A27T	0	398	0.346	14.36	LumA	Stage IIIC	N3a	#N/A	T2
TCGA-BH-A0B5-11	TCGA-BH-A0B5	0	2136	#N/A	14.8	#N/A	#N/A	N2a	Primary	#N/A
TCGA-LL-A9Q3-01	TCGA-LL-A9Q3	0	532	#N/A	14.57	0	#N/A	N3a	Primary	#N/A
TCGA-OL-A66O-01	TCGA-OL-A66O	0	528	#N/A	14.49	0	#N/A	N1a	#N/A	#N/A
TCGA-E2-A15S-01	TCGA-E2-A15S	0	428	0.0671	14.29	LumB	Stage IIB	N1	Primary	T2
TCGA-AQ-A0Y5-01	TCGA-AQ-A0Y5	1	172	#N/A	14.46	#N/A	#N/A	N2a	#N/A	#N/A
TCGA-A2-A0YH-01	TCGA-A2-A0YH	0	659	0.3463	14.27	LumB	Stage IIIA	N2a	Primary	T2
TCGA-A7-A26H-01	TCGA-A7-A26H	0	724	0.5726	14.34	LumA	Stage IIA	N1a	#N/A	T1
TCGA-AR-A0TT-01	TCGA-AR-A0TT	0	3316	0.3197	14.18	LumB	Stage IIIA	N2	Normal	T2
TCGA-E2-A1L9-01	TCGA-E2-A1L9	0	598	0.5316	14.28	#N/A	#N/A	N1mi	Primary	#N/A
TCGA-E9-A1R0-01	TCGA-E9-A1R0	0	860	0.023399999999999997	14.21	LumA	Stage IIA	N1	Primary	T1
TCGA-WT-AB41-01	TCGA-WT-AB41	0	1611	#N/A	14.51	0	#N/A	N1mi	#N/A	#N/A
TCGA-E9-A227-01	TCGA-E9-A227	0	975	0.342	14.3	LumA	Stage IIB	N1	Primary	T2
TCGA-E2-A1L6-01	TCGA-E2-A1L6	0	1648	0.2905	14.1	LumA	Stage IIA	N1mi	Primary	T1
TCGA-EW-A1P6-01	TCGA-EW-A1P6	0	562	-0.0483	14.24	#N/A	#N/A	N1a	#N/A	#N/A
TCGA-A8-A09B-01	TCGA-A8-A09B	0	365	0.6815	14.21	LumA	Stage IIIB	N1a	Primary	T4
TCGA-LD-A7W6-01	TCGA-LD-A7W6	0	404	#N/A	14	0	#N/A	N1a	Primary	#N/A
TCGA-E2-A56Z-01	TCGA-E2-A56Z	0	252	#N/A	14.18	0	#N/A	N1a	Primary	#N/A
TCGA-A8-A09W-01	TCGA-A8-A09W	0	30	0.7912	14.34	LumB	Stage IIIB	N3	Primary	T2
TCGA-A2-A0CS-01	TCGA-A2-A0CS	1	2348	0.3911	14.32	LumA	Stage IV	N3a	Primary	T4
TCGA-C8-A132-01	TCGA-C8-A132	0	383	#N/A	14.19	LumA	#N/A	N1	Primary	#N/A
TCGA-AO-A129-01	TCGA-AO-A129	0	3286	0.6701	14.21	Basal	Stage IIB	N1a	Primary	T2
TCGA-A2-A0YC-01	TCGA-A2-A0YC	0	990	0.4061	14.13	LumA	Stage IIB	N1mi	#N/A	T2
TCGA-AO-A1KQ-01	TCGA-AO-A1KQ	0	1882	0.3053	14.2	LumB	Stage IIIB	N1	Primary	T4
TCGA-AN-A0XT-01	TCGA-AN-A0XT	0	10	0.19059999999999996	14.15	LumA	Stage IIIA	N2	Primary	T2
TCGA-A8-A09N-01	TCGA-A8-A09N	0	31	#N/A	14.19	#N/A	#N/A	N3a	Normal	#N/A
TCGA-BH-A1F5-01	TCGA-BH-A1F5	1	2712	#N/A	14.21	LumA	#N/A	N1a	#N/A	#N/A
TCGA-E9-A1RE-01	TCGA-E9-A1RE	0	1419	0.001	14.17	LumB	Stage IIIA	N2	Primary	T2
TCGA-EW-A1IX-01	TCGA-EW-A1IX	0	1208	0.0457	14.14	LumA	Stage IIA	N1a	Primary	T1
TCGA-BH-A0B4-01	TCGA-BH-A0B4	0	1191	#N/A	14.33	LumA	#N/A	N2	#N/A	#N/A
TCGA-AC-A23C-01	TCGA-AC-A23C	0	585	#N/A	14.13	LumA	#N/A	N1	#N/A	#N/A
TCGA-BH-A0BD-01	TCGA-BH-A0BD	0	554	1.064	14.18	#N/A	#N/A	N1a	Primary	#N/A
TCGA-D8-A1X5-01	TCGA-D8-A1X5	0	565	#N/A	14.22	#N/A	#N/A	N3a	#N/A	#N/A
TCGA-C8-A1HI-01	TCGA-C8-A1HI	0	343	0.4477	14.16	LumA	Stage IIIA	N2	Primary	T2
TCGA-E9-A1NH-01	TCGA-E9-A1NH	0	576	0.5855	14.13	LumA	Stage IIB	N1	Primary	T2
TCGA-BH-A0BV-01	TCGA-BH-A0BV	0	1519	0.725	14.13	LumA	Stage IIB	N1a	Primary	T2
TCGA-AO-A1KP-01	TCGA-AO-A1KP	0	2953	0.5042	14.12	LumB	Stage IIA	N1	#N/A	T1
TCGA-BH-A0W3-01	TCGA-BH-A0W3	0	728	0.3925	13.93	#N/A	#N/A	N1a	Primary	#N/A
TCGA-BH-A0DD-01	TCGA-BH-A0DD	0	2486	#N/A	14.02	LumB	#N/A	N1a	#N/A	#N/A
TCGA-AC-A3TM-01	TCGA-AC-A3TM	0	762	#N/A	14.3	0	#N/A	N1mi	Primary	#N/A
TCGA-BH-A0AZ-01	TCGA-BH-A0AZ	0	1919	0.5815	14.31	LumA	Stage IIIA	N1a	Primary	T3
TCGA-A2-A0ET-01	TCGA-A2-A0ET	0	1066	0.49340000000000006	14.01	#N/A	#N/A	N2a	#N/A	#N/A
TCGA-E2-A153-01	TCGA-E2-A153	0	707	0.5676	14.25	LumA	Stage IIB	N1a	Primary	T1
TCGA-D8-A1JD-01	TCGA-D8-A1JD	0	552	0.48450000000000004	14.05	LumB	Stage IIB	N1a	Primary	T2
TCGA-E2-A572-01	TCGA-E2-A572	0	1208	#N/A	14.46	0	#N/A	N2	Primary	#N/A
TCGA-AN-A0FZ-01	TCGA-AN-A0FZ	0	10	0.2943	14.07	LumA	Stage IIIA	N2	#N/A	T2
TCGA-AO-A0JM-01	TCGA-AO-A0JM	0	2184	#N/A	14.13	LumB	#N/A	N1	#N/A	#N/A
TCGA-D8-A141-01	TCGA-D8-A141	0	626	0.2891	14.06	#N/A	#N/A	N1	Primary	#N/A
TCGA-AC-A2BM-01	TCGA-AC-A2BM	0	3022	#N/A	13.85	LumB	#N/A	N1a	Primary	#N/A
TCGA-AO-A03N-01	TCGA-AO-A03N	0	2031	0.5489	14.48	LumB	Stage IIB	N1a	Primary	T2
TCGA-E2-A15A-01	TCGA-E2-A15A	0	710	0.40099999999999997	13.92	LumB	Stage IIIC	N3a	#N/A	T2
TCGA-A2-A0SV-01	TCGA-A2-A0SV	1	825	0.7437000000000001	14.06	LumB	Stage IV	N2a	Primary	T2
TCGA-AR-A24M-01	TCGA-AR-A24M	0	3660	0.547	13.96	LumA	Stage IIIA	N2	Primary	T2
TCGA-4H-AAAK-01	TCGA-4H-AAAK	0	348	#N/A	13.95	0	#N/A	N2a	#N/A	#N/A
TCGA-B6-A0X1-01	TCGA-B6-A0X1	1	7455	0.3189	13.84	Basal	Stage IIB	N1	Primary	T2
TCGA-BH-A18J-01	TCGA-BH-A18J	1	612	0.1902	13.99	LumA	Stage IV	N2	#N/A	T4
TCGA-BH-A0DH-01	TCGA-BH-A0DH	0	1156	0.11780000000000002	13.96	LumA	Stage IIB	N1a	Normal	T2
TCGA-D8-A3Z6-01	TCGA-D8-A3Z6	0	563	#N/A	13.9	#N/A	#N/A	N3a	Primary	#N/A
TCGA-E2-A1LB-11	TCGA-E2-A1LB	0	2306	#N/A	13.83	#N/A	#N/A	N1	Primary	#N/A
TCGA-A8-A08Z-01	TCGA-A8-A08Z	0	1217	0.6381	13.88	LumA	#N/A	N3a	Primary	#N/A
TCGA-AR-A2LK-01	TCGA-AR-A2LK	1	1649	#N/A	13.82	LumB	#N/A	N2	Primary	#N/A
TCGA-B6-A408-01	TCGA-B6-A408	0	2072	#N/A	13.79	#N/A	#N/A	N3a	Primary	#N/A
TCGA-A8-A06R-01	TCGA-A8-A06R	0	547	-0.5942	13.92	LumB	Stage IIB	N1a	#N/A	T2
TCGA-AC-A23E-01	TCGA-AC-A23E	0	698	0.3815	14.03	LumA	Stage IIB	N1	Primary	T2
TCGA-E2-A14Q-01	TCGA-E2-A14Q	0	1163	0.4118	13.77	LumA	Stage IIB	N1mi	Primary	T2
TCGA-E2-A1IG-01	TCGA-E2-A1IG	0	2140	#N/A	13.88	LumA	#N/A	N1mi	Primary	#N/A
TCGA-AQ-A04H-01	TCGA-AQ-A04H	0	754	#N/A	13.86	#N/A	#N/A	N2a	Primary	#N/A
TCGA-A8-A08J-01	TCGA-A8-A08J	1	1127	-0.1927	13.91	Her2	Stage IV	N3	Primary	T4
TCGA-A8-A09D-01	TCGA-A8-A09D	0	1522	0.0113	13.92	#N/A	#N/A	N1	#N/A	#N/A
TCGA-B6-A0IE-01	TCGA-B6-A0IE	1	1993	0.3341	14	#N/A	#N/A	N1b	Primary	#N/A
TCGA-E2-A10C-01	TCGA-E2-A10C	0	1220	0.2435	13.89	LumB	Stage IIB	N1a	Primary	T2
TCGA-BH-A0C0-01	TCGA-BH-A0C0	0	1270	#N/A	13.74	LumB	#N/A	N1a	Primary	#N/A
TCGA-C8-A1HL-01	TCGA-C8-A1HL	0	317	0.5754	13.91	LumB	Stage IIIA	N1	Primary	T3
TCGA-D8-A1XO-01	TCGA-D8-A1XO	0	1682	0.4557	13.74	LumA	Stage IIB	N1a	Primary	T2
TCGA-D8-A1JC-01	TCGA-D8-A1JC	0	480	0.5468	13.64	LumB	Stage IIIA	N2a	Primary	T2
TCGA-B6-A0RP-01	TCGA-B6-A0RP	1	3126	0.6594	13.71	LumA	#N/A	N1b	Primary	#N/A
TCGA-OL-A66H-01	TCGA-OL-A66H	0	812	#N/A	13.66	#N/A	#N/A	N1mi	#N/A	#N/A
TCGA-E9-A22E-01	TCGA-E9-A22E	0	1269	0.828	14	LumB	Stage IIIA	N2	#N/A	T2
TCGA-E9-A1RG-01	TCGA-E9-A1RG	0	647	0.4053999999999999	13.87	0	Stage IIIA	N2	Primary	T1
TCGA-EW-A6SD-01	TCGA-EW-A6SD	0	1010	#N/A	13.71	0	#N/A	N1a	#N/A	#N/A
TCGA-BH-A0HL-01	TCGA-BH-A0HL	0	72	0.1077	13.55	0	Stage IIB	N1a	Primary	T2
TCGA-E9-A54Y-01	TCGA-E9-A54Y	0	725	#N/A	14.17	0	#N/A	N2	Primary	#N/A
TCGA-BH-A204-01	TCGA-BH-A204	1	2534	#N/A	13.72	LumB	#N/A	N1b	Primary	#N/A
TCGA-AC-A3EH-01	TCGA-AC-A3EH	1	197	#N/A	13.74	#N/A	#N/A	N3	Primary	#N/A
TCGA-A2-A3XU-01	TCGA-A2-A3XU	1	912	#N/A	14.05	0	#N/A	N1mi	#N/A	#N/A
TCGA-A2-A3Y0-01	TCGA-A2-A3Y0	0	1546	#N/A	13.71	#N/A	#N/A	N1a	#N/A	#N/A
TCGA-E9-A2JS-01	TCGA-E9-A2JS	1	904	#N/A	13.62	LumB	#N/A	N1	#N/A	#N/A
TCGA-A8-A084-01	TCGA-A8-A084	0	458	1.127	13.61	LumB	Stage IIB	N1a	#N/A	T2
TCGA-BH-A1FR-01	TCGA-BH-A1FR	1	1642	-0.0012	13.55	LumA	Stage IIIB	N1a	Primary	T4
TCGA-E2-A1IK-01	TCGA-E2-A1IK	0	1800	0.0055	13.63	#N/A	#N/A	N1mi	#N/A	#N/A
TCGA-E9-A22H-01	TCGA-E9-A22H	0	1232	0.49860000000000004	13.5	LumB	Stage IIB	N1	#N/A	T2
TCGA-C8-A1HO-01	TCGA-C8-A1HO	0	375	0.0376	13.52	LumA	Stage IIIC	N3	Primary	T3
TCGA-EW-A1P5-01	TCGA-EW-A1P5	0	703	0.4112	13.49	LumA	Stage IIB	N1a	#N/A	T2
TCGA-A2-A04Y-01	TCGA-A2-A04Y	0	1099	0.5124	13.72	LumB	Stage IIB	N1mi	#N/A	T2
TCGA-E2-A15H-01	TCGA-E2-A15H	0	393	#N/A	13.52	LumA	#N/A	N1mi	#N/A	#N/A
TCGA-BH-A0H7-01	TCGA-BH-A0H7	0	702	0.3681	13.73	LumA	Stage IIIA	N2a	#N/A	T1
TCGA-BH-A0B5-01	TCGA-BH-A0B5	0	2136	0.4621	13.34	LumA	Stage IIIA	N2a	#N/A	T2
TCGA-C8-A273-01	TCGA-C8-A273	0	513	0.4088	13.54	LumA	Stage IIB	N1	Primary	T2
TCGA-E2-A14V-01	TCGA-E2-A14V	0	1042	#N/A	13.5	Her2	#N/A	N1	Primary	#N/A
TCGA-A8-A06U-01	TCGA-A8-A06U	1	883	#N/A	13.49	LumA	#N/A	N1a	#N/A	#N/A
TCGA-A2-A0ER-01	TCGA-A2-A0ER	0	2263	0.0219	13.6	LumA	Stage IB	N1mi	Primary	T1
TCGA-E2-A10E-01	TCGA-E2-A10E	0	865	0.46230000000000004	13.42	LumA	Stage IIA	N1a	Primary	T1
TCGA-C8-A12Y-01	TCGA-C8-A12Y	0	1476	0.6905999999999999	13.51	LumA	Stage IIB	N1	Primary	T2
TCGA-3C-AALJ-01	TCGA-3C-AALJ	0	1474	#N/A	13.49	#N/A	#N/A	N1a	Primary	#N/A
TCGA-A1-A0SG-01	TCGA-A1-A0SG	0	434	-0.0051	13.42	#N/A	#N/A	N1a	Primary	#N/A
TCGA-A1-A0SQ-01	TCGA-A1-A0SQ	0	554	0.41989999999999994	13.49	LumA	Stage IIB	N1	Primary	T2
TCGA-E2-A1B4-01	TCGA-E2-A1B4	1	1004	0.0025	13.35	LumA	Stage IIIA	N2a	Primary	T1
TCGA-EW-A6S9-01	TCGA-EW-A6S9	0	463	#N/A	13.4	0	#N/A	N1	Primary	#N/A
TCGA-AR-A1AV-01	TCGA-AR-A1AV	0	1864	0.6129	13.34	LumA	Stage IIB	N1	#N/A	T2
TCGA-AO-A12C-01	TCGA-AO-A12C	0	2372	#N/A	13.52	LumA	#N/A	N1a	Normal	#N/A
TCGA-AN-A04A-01	TCGA-AN-A04A	0	90	0.2978	13.59	LumA	Stage IIIA	N2	Primary	T2
TCGA-BH-A1EV-01	TCGA-BH-A1EV	1	365	#N/A	13.47	Her2	#N/A	N1b	Primary	#N/A
TCGA-AO-A03T-01	TCGA-AO-A03T	0	2124	0.3787	13.81	#N/A	#N/A	N1a	Primary	#N/A
TCGA-A2-A1G4-01	TCGA-A2-A1G4	0	595	-0.0285	13.35	LumB	Stage IIIA	N1a	Primary	T3
TCGA-C8-A12Z-01	TCGA-C8-A12Z	0	382	0.7572	13.53	Her2	Stage IIB	N1	#N/A	T2
TCGA-D8-A27R-01	TCGA-D8-A27R	0	307	0.1258	13.25	LumB	Stage IIIC	N3a	Primary	T2
TCGA-E9-A226-01	TCGA-E9-A226	1	1048	0.7538	13.28	LumB	Stage IIIA	N2	Primary	T2
TCGA-B6-A0IQ-01	TCGA-B6-A0IQ	0	4285	0.7062000000000002	13.34	Basal	Stage IIIA	N1b	#N/A	T3
TCGA-A2-A25C-01	TCGA-A2-A25C	0	523	0.4283	13.17	LumB	Stage IIB	N1a	Primary	T2
TCGA-E2-A1LA-01	TCGA-E2-A1LA	0	748	0.0515	13.32	#N/A	#N/A	N1a	Primary	#N/A
TCGA-D8-A1JI-01	TCGA-D8-A1JI	0	577	0.4640000000000001	13.17	LumB	Stage IIA	N1a	#N/A	T1
TCGA-AR-A24L-01	TCGA-AR-A24L	1	2866	0.22789999999999996	13.23	LumA	Stage IIB	N1	#N/A	T2
TCGA-BH-A0E1-01	TCGA-BH-A0E1	0	477	0.7306	13.32	LumA	Stage IIB	N1	Primary	T2
TCGA-BH-A18N-01	TCGA-BH-A18N	1	468	-0.1802	13.17	LumA	Stage IIA	N1b	Primary	T2
TCGA-A8-A08O-01	TCGA-A8-A08O	0	943	0.2059	13.11	LumA	Stage IV	N3a	#N/A	T2
TCGA-B6-A0WT-01	TCGA-B6-A0WT	0	5739	0.39	13.14	#N/A	#N/A	N1	Primary	#N/A
TCGA-AR-A0U2-01	TCGA-AR-A0U2	1	2551	0.2433	13.07	LumB	Stage IIIA	N2	Primary	T2
TCGA-E9-A1R3-01	TCGA-E9-A1R3	0	78	0.521	13.15	LumA	Stage IIIC	N3	Primary	T2
TCGA-D8-A1XG-01	TCGA-D8-A1XG	0	448	1.022	13.13	LumA	Stage IIIB	N1a	Primary	T4
TCGA-AR-A1AS-01	TCGA-AR-A1AS	0	1150	0.7195000000000001	13.16	LumA	Stage IIB	N1	Primary	T2
TCGA-A8-A06P-01	TCGA-A8-A06P	0	396	0.0084	13.19	LumA	Stage IIIA	N2a	Primary	T1
TCGA-V7-A7HQ-01	TCGA-V7-A7HQ	0	2033	#N/A	13.45	#N/A	#N/A	N2a	#N/A	#N/A
TCGA-C8-A138-01	TCGA-C8-A138	0	380	0.2314	13.24	Her2	Stage IIIA	N2	Primary	T2
TCGA-E2-A106-01	TCGA-E2-A106	0	2541	0	13.15	#N/A	#N/A	N1mi	Primary	#N/A
TCGA-E9-A245-01	TCGA-E9-A245	1	26	0.2847	13.1	LumA	Stage IIB	N1	Primary	T2
TCGA-LL-A6FQ-01	TCGA-LL-A6FQ	0	80	#N/A	13.37	0	#N/A	N2a	Primary	#N/A
TCGA-A8-A082-01	TCGA-A8-A082	0	549	0.0205	12.99	LumB	Stage IIB	N1a	#N/A	T2
TCGA-D8-A1X6-01	TCGA-D8-A1X6	0	541	0.007	12.92	LumB	Stage IIIA	N2a	Primary	T3
TCGA-A8-A097-01	TCGA-A8-A097	0	365	#N/A	12.99	#N/A	#N/A	N1	#N/A	#N/A
TCGA-AQ-A1H2-01	TCGA-AQ-A1H2	0	475	#N/A	12.91	LumA	#N/A	N2a	Primary	#N/A
TCGA-BH-A18L-01	TCGA-BH-A18L	1	811	#N/A	12.96	LumB	#N/A	N1mi	#N/A	#N/A
TCGA-BH-A0E0-01	TCGA-BH-A0E0	0	134	0.0555	13.21	Basal	Stage IIIC	N3a	Primary	T3
TCGA-A8-A092-01	TCGA-A8-A092	0	942	0.753	12.91	#N/A	#N/A	N2a	Primary	#N/A
TCGA-E9-A24A-01	TCGA-E9-A24A	0	747	0.5453	12.88	LumA	Stage IIA	N1	Primary	T1
TCGA-D8-A1XZ-01	TCGA-D8-A1XZ	0	466	-0.3714	12.83	LumB	Stage IIIA	N2a	Primary	T1
TCGA-A8-A09M-01	TCGA-A8-A09M	0	1006	0.4633	12.88	LumB	Stage IIIC	N3a	Primary	T2
TCGA-B6-A0RI-01	TCGA-B6-A0RI	0	7126	0.4649	12.89	#N/A	#N/A	N1b	Primary	#N/A
TCGA-E2-A15K-01	TCGA-E2-A15K	0	275	0.38970000000000005	12.7	LumB	Stage IIB	N1a	Primary	T2
TCGA-AR-A0U0-01	TCGA-AR-A0U0	0	1988	0.1429	12.75	Basal	Stage IIB	N1	Primary	T2
TCGA-A7-A13E-01	TCGA-A7-A13E	1	614	0.5342	15.18	Basal	Stage IIB	N1	#N/A	T2
TCGA-D8-A1X9-01	TCGA-D8-A1X9	0	727	0.0453	12.75	LumA	Stage IIB	N1a	Primary	T2
TCGA-D8-A1XR-01	TCGA-D8-A1XR	0	482	0.7667	12.56	LumB	Stage IIB	N1a	Primary	T2
TCGA-A8-A08S-01	TCGA-A8-A08S	0	1004	#N/A	12.69	#N/A	#N/A	N1	Primary	#N/A
TCGA-S3-AA0Z-01	TCGA-S3-AA0Z	0	629	#N/A	12.57	0	#N/A	N1a	#N/A	#N/A
TCGA-AN-A0XP-01	TCGA-AN-A0XP	0	9	0.5881	12.59	LumA	Stage IIIA	N2	Primary	T2
TCGA-PL-A8LX-01	TCGA-PL-A8LX	0	5	#N/A	12.75	0	#N/A	N1a	#N/A	#N/A
TCGA-D8-A1XC-01	TCGA-D8-A1XC	1	377	0.4514	12.6	LumA	Stage IIIB	N1a	Primary	T4
TCGA-A2-A25B-01	TCGA-A2-A25B	0	1291	0.7134000000000001	12.56	LumB	Stage IIB	N1	Primary	T2
TCGA-A8-A08F-01	TCGA-A8-A08F	0	1004	0.6619	12.47	#N/A	#N/A	N3a	#N/A	#N/A
TCGA-A2-A0T0-01	TCGA-A2-A0T0	0	533	0.5078	12.61	Basal	Stage IIB	N1	Primary	T2
TCGA-BH-A0EI-01	TCGA-BH-A0EI	0	1926	0.0163	12.55	LumA	Stage IIA	N1a	Primary	T1
TCGA-EW-A1P0-01	TCGA-EW-A1P0	0	1251	1.201	12.43	LumB	Stage IIB	N1b	Primary	T2
TCGA-E2-A158-01	TCGA-E2-A158	0	450	0.1409	12.43	Basal	Stage IIA	N1mi	#N/A	T1
TCGA-E9-A1N3-01	TCGA-E9-A1N3	0	1059	-0.0013	12.4	LumA	Stage IIIA	N2	Primary	T1
TCGA-A2-A0CY-01	TCGA-A2-A0CY	0	1673	0	12.85	0	Stage IIB	N1	Primary	T2
TCGA-D8-A1XJ-01	TCGA-D8-A1XJ	0	664	#N/A	12.51	Her2	#N/A	N1a	Primary	#N/A
TCGA-AO-A03P-01	TCGA-AO-A03P	1	2911	0.3138	12.46	LumB	Stage IIB	N1	Primary	T2
TCGA-BH-A1ES-01	TCGA-BH-A1ES	1	3462	0.0951	12.21	LumA	Stage IIB	N1a	Primary	T2
TCGA-BH-A0HO-01	TCGA-BH-A0HO	0	76	0.3882	12.4	#N/A	#N/A	N1a	Primary	#N/A
TCGA-A8-A075-01	TCGA-A8-A075	0	518	0.6502	12.12	LumB	Stage IIB	N1a	Primary	T2
TCGA-D8-A1XD-01	TCGA-D8-A1XD	0	522	0.0204	11.96	LumA	Stage IIIA	N2a	Primary	T1
TCGA-EW-A1J1-01	TCGA-EW-A1J1	0	575	0.1552	12.07	LumA	Stage IIB	N1a	Primary	T2
TCGA-D8-A1Y1-01	TCGA-D8-A1Y1	1	302	0.5374	11.92	LumB	Stage IIIA	N1a	Primary	T3
TCGA-E2-A15K-06	TCGA-E2-A15K	0	275	#N/A	11.7	LumB	#N/A	N1a	Primary	#N/A
TCGA-BH-A0E7-01	TCGA-BH-A0E7	0	1363	-0.0287	11.73	LumA	Stage IIB	N1a	Primary	T2
TCGA-A2-A0CW-01	TCGA-A2-A0CW	0	3283	0.3349	11.59	LumB	Stage IIB	N1a	#N/A	T2
TCGA-D8-A1JE-01	TCGA-D8-A1JE	0	575	0.3321	11.35	LumB	Stage IIA	N1a	Primary	T1
TCGA-B6-A0X4-01	TCGA-B6-A0X4	1	860	0.0159	11.25	#N/A	#N/A	N1b	Primary	#N/A
TCGA-AO-A0J3-01	TCGA-AO-A0J3	0	651	0.0874	10.52	LumB	Stage IIB	N1b	#N/A	T2
TCGA-AN-A0FJ-01	TCGA-AN-A0FJ	0	242	0.20760000000000003	10.49	Basal	Stage IV	N2	Primary	T2
TCGA-S3-AA12-01	TCGA-S3-AA12	0	574	#N/A	10.31	0	#N/A	N1a	#N/A	#N/A
