# Supplementary material for: Transcriptional repression of TGFB2-AS1 by GATA6 drives triple-negative breast cancer metastasis
Source: Cell Oncol (Dordr). 2026 Apr 1;49(2):64. doi: 10.1007/s13402-026-01195-5 (PMC13043960; doi:10.1007/s13402-026-01195-5)
Supplement: Supplementary file 6 — Supplementary Material 6 [file 13402_2026_1195_MOESM6_ESM.xlsx]

## Sheet: Supplementary Table 6
Transcriptional repression of TGFB2-AS1 by GATA6 drives triple-negative breast cancer metastasis
Supplementary table 6: List of GATA6 putative binding sites in TGFB2-AS1 promoter (JASPAR 2022-identified).
Name	Score	Relative socre	Sequence ID	Start	End
MA1104.1.GATA6	7.18139	0.831035	NC 000001.11:c2 18348678-218345678	-1748	-1736
MA1104.1.GATA6	6.85393	0.825006	NC 000001.11:c2 18348678-218345678	-836	-824
MA1104.1.GATA6	6.12321	0.811553	NC 000001.11:c2 18348678-218345678	-1054	-1042
MA1104.1.GATA6	5.72438	0.80421	NC 000001.11:c2 18348678-218345678	-431	-419
MA1104.1.GATA6	5.50337	0.800141	NC 000001.11:c2 18348678-218345678	-2039	-2027
