# Supplementary material for: Transcriptional repression of TGFB2-AS1 by GATA6 drives triple-negative breast cancer metastasis
Source: Cell Oncol (Dordr). 2026 Apr 1;49(2):64. doi: 10.1007/s13402-026-01195-5 (PMC13043960; doi:10.1007/s13402-026-01195-5)
Supplement: Supplementary file 7 — Supplementary Material 7 [file 13402_2026_1195_MOESM7_ESM.zip]

Archive with 2 entries (2 files):
- Supplementary figure 3-6.docx
- 原始结果.pdf
